# Supplementary material for: Differential Network Analysis Reveals Genetic Effects on Catalepsy Modules
Source: PLoS One. 2013 Mar 21;8(3):e58951. doi: 10.1371/journal.pone.0058951 (PMC3605410; doi:10.1371/journal.pone.0058951)
Supplement: File S1 — Contains: Dataset1: Gene transcripts showing a significant differential effect. Dataset2: Gene Ontology (GO) annotation of the consensus modules. Dataset3: Transcription factor binding sites (TFBS) enrichment of consensus modules. Dataset4: Transcription factor binding site pair enrichment of consensus modules. Dataset5: Network changes quantified using Z scores. Dataset6: Gene transcripts with significant changes in both expression and connectivity. (ZIP) [file pone.0058951.s001.zip]

Archive with 13 entries (12 files):
- DatasetS1.xls
- __MACOSX/
- __MACOSX/._DatasetS1.xls
- DatasetS2.xls
- __MACOSX/._DatasetS2.xls
- DatasetS3.xls
- __MACOSX/._DatasetS3.xls
- DatasetS4.xls
- __MACOSX/._DatasetS4.xls
- DatasetS5.xls
- __MACOSX/._DatasetS5.xls
- DatasetS6.xls
- __MACOSX/._DatasetS6.xls
