# Supplementary material for: Differential Network Analysis Reveals Genetic Effects on Catalepsy Modules
Source: PLoS One. 2013 Mar 21;8(3):e58951. doi: 10.1371/journal.pone.0058951 (PMC3605410; doi:10.1371/journal.pone.0058951)
Supplement: File S1 — Contains: Dataset1: Gene transcripts showing a significant differential effect. Dataset2: Gene Ontology (GO) annotation of the consensus modules. Dataset3: Transcription factor binding sites (TFBS) enrichment of consensus modules. Dataset4: Transcription factor binding site pair enrichment of consensus modules. Dataset5: Network changes quantified using Z scores. Dataset6: Gene transcripts with significant changes in both expression and connectivity. (ZIP) [file pone.0058951.s001.zip › DatasetS1.xls]

## Sheet: SupplementaryTable1.csv
F2 DE transcripts
nuID	module	Symbol	FDR
9XimuirqOskdBP_zNU	darkgrey	2610204K14Rik	0.0307575
98FL3X3Xrv5KDqdTso	darkgrey	Ppil3	0.085355
uCIkK7V4ve6H4VWTVE	darkorange	Adar	0.0725844
rTlt7LBZ2e4pVN_EtQ	darkorange	Traf3	0.0641406
9LV3r7dXFFcxEeEiEk	darkred	Trim3	0.0513361
cEae1RK5bfq83Z576c	green	Dgat2	0.00308371
iX3InXi1ntPHRQMVO0	greenyellow	1700021K19Rik	0.0582462
9nRQOaEXui4KAyXn5c	greenyellow	D030051N19Rik	0.0679068
xf4P73y_9PUtdwt0.Y	grey	4930452B06Rik	0.018042
Q1HhjtUUE1KKb3VCh8	grey	4930570C03Rik	0.00474919
WK1K8QL3XTK6Ar8eS4	grey	6330503K22Rik	0.00075268
xhQnV6l8SCqgLA5nvI	grey	Alad	0.0106209
9I716SiI1iIUlIYK54	grey	Ap2s1	0.0701023
lrjAeNPWrIvAoXqhXk	grey	Arsa	0.0292083
HjuiNAoS7_ovr3VCJY	grey	Asb1	0.0292083
T2LwkT12DUkCVRBOFg	grey	Atf4	0.0572312
fjpwKHfXS7rsz9BKhU	grey	Bclaf1	0.0627738
NQhFSDqcRMQaFRt5Ts	grey	Cldn10	0.0292083
9RJeqCpL2nkuCAiIoI	grey	Cnnm1	0.0342929
0VStyK_qrx8uze_ezo	grey	Cpsf2	0.00075268
cmMlOvhd41eH3szn6k	grey	Ctsc	0.0930389
xkoVIkOh6Jw_SXiO_E	grey	D130043K22Rik	0.0171215
l7hIJXiznke7pxVHnU	grey	Darc	0.0342883
rnQjuJ9CKguld3nj1Q	grey	Echs1	0.0701023
QtNXI1fslIvSme3rrk	grey	Egfl7	0.0184731
iBxJWDWox32mbnwXF0	grey	Eif4el3	0.0475876
67St3yXmHSritT1i6I	grey	Entpd2	0.0544598
oLS.8F7w14v6jP1e7k	grey	Ercc8	0.000102621
Kwfr1rvp43Q8eHV7Vs	grey	F2r	0.00787397
ToLv1Iu5t2rhX57f90	grey	Fam20b	0.0307575
cgiO3pdXnnaCTdBC_Y	grey	Far1	0.0377713
W6RkuSONHBL_TDl1No	grey	Fnip1	0.075882
QtW1HvwDf_5fgoDtOg	grey	Fstl5	0.048588
xveQgdUl3YdxPQ8j9c	grey	Gucy1a3	0.0168052
uLvgsOr0XOl7pSRCe4	grey	Gucy1a3	0.0947746
EVciAB7Q_6oDjghf6k	grey	Hbb-b1	0.0108355
B7IF5LppUbqoy8Xe48	grey	Hdhd3	0.0168052
ZGXlOz86vC2NJ4d1nY	grey	Insig2	0.00516119
6ghKXy7Rkr88S6Tjrg	grey	Klc1	0.000865775
6SIT6CCWU4rRsJKt_E	grey	Kns2	0.000147046
iEXcsq36IlHdLSQq64	grey	Kns2	0.00108167
Bc1LpxA77VRBIBrrpI	grey	LOC100040573	0.0430295
oaxQ39J3uftp9._Uek	grey	Lypd1	0.00308371
6Eg1xHgp9Uj_4A0v5U	grey	Lyplal1	0.032524
3307MoAl55P7TE7t7o	grey	Mcm6	0.002702
cpdPRUKtEuvAKhCfvg	grey	Mgat3	0.0292083
6ruy_7NwFXUAztKfSU	grey	Mki67ip	0.0342883
u7oUtpHEIQJUduk2gg	grey	Mrpl48	0.00403482
Ne6FLaRxCECVHbpNoI	grey	Mrpl48	0.00629694
KoLjmHlIUKQQDrXIdQ	grey	Mrpl48	0.0952291
HDNq4m4agnMngq2neQ	grey	Mrps27	0.037935
3VLofUh9J7p819CKHY	grey	Msr2	0.0579892
ugFLeXtUUOTlFHKeh0	grey	Npy	0.0572312
0R.0hPjHBu5V0nniQk	grey	Odc1	0.0993099
6ZeyN19S.x0LxUcnKk	grey	Pbx1	0.0475876
KP6buU7zjTsX.QwqiM	grey	Picalm	0.0307575
BYgS5wS7mdi041qfxg	grey	Pip4k2a	0.0197478
ieb9PFzpvee6ehORl0	grey	Ppp1r13b	1.16338e-06
6qHfc1J7o5v_u_pSoc	grey	Psmd8	0.0307575
TeChieCiA9FF.JClSo	grey	Ptgds	0.0168052
cIFRO0UkEECkanmD2I	grey	Rabl5	0.0982255
utF8eePp7edF8_UPp4	grey	Rapgef5	0.00075268
WAFBiQF4nWOXKOx78U	grey	Rbmx	0.0724221
fjfBJLKSMKr9UVKPUo	grey	Rlbp1	0.00308371
lqt50me756J9MtAZ.0	grey	Rnf6	0.00745133
BX.T0F3XO53XfHQ.dg	grey	Rps15a	0.000771392
QCSdVckdcdIEiCyXBU	grey	Serpina3h	0.0136954
WVekdcfIECyX9.y9Uk	grey	Serpina3n	0.0225581
6e_.1UQFTS3qIk_oug	grey	Setd5	0.00629694
unCUoolgNYoX0XIIko	grey	Sfi1	0.0582462
Hsfwg3U9BM0gztSUTc	grey	Spon1	0.0444425
QSDe8uHLyQei9UJBWc	grey	Tada1l	0.0277412
ftXHpz_UvsS57ud_o0	grey	Thumpd1	1.83644e-06
W5p3cGru7wHXj1u34A	grey	Tmc7	0.000682414
6ixILRSg1SIgqKensk	grey	Tomm22	0.0827295
HQqLp7oWA6EzT7rowQ	grey	Trim3	0.0277412
3iOKAQC5S7ySuoCdPc	grey	Trim59	0.0342883
c4JC7nL53gI_oXfo1U	grey	Uap1l1	0.00625814
ltzUunEDvtVEEgGuuk	grey	Zfp131	0.048588
fq0IQV5IU4VzUY0ies	grey60	Jmjd1a	0.0168121
KHnnjjYFuIN6ClRB_Q	lightgreen	Kif21a	0.00403482
HYf0S9_gqNXi.FJudE	lightyellow	Cul5	0.0903063
9W5E63iZRv7e0R8f5E	magenta	Atg16l1	0.0884817
xk.qIBKKOnlL_BeXqc	magenta	Copg	0.0701023
TeG5_V.ixHHXqv6Ass	magenta	Dgkb	0.048588
iLdFfhH7HXy16HvnwI	magenta	Hn1	0.0292083
HrHR5IchAqn.XfXrBw	magenta	LOC433479	0.00826028
HmktSXBe7eYLXOgF4o	pink	Bcl11b	0.00600268
Qt4K7YgpfF7ruEj4Pg	pink	Eml1	0.0696107
ZpLr73V.94S7r0nXv0	royalblue	2610207I05Rik	0.00075268
Eo2Erdn1d754vnfszo	royalblue	Dusp11	0.0582462
BiqRJ0oTcpdI_441Kg	royalblue	Srrm2	0.0599624
fuRN6B6EjNReWBCgoU	salmon	6720467C03Rik	0.0729536
fjrjfPlC9fUXXlxYoI	salmon	Cbx7	0.0579892
lCR67ShLRZX_rIojuo	salmon	Coro2b	0.0168121
3XV.FSXhQKEUfo0LKQ	tan	Chi3l1	0.0275366
HdXuqBHQgpQl0koC5I	tan	Mrpl13	0.032524
xTdqx6XUjXLq3FJehQ	turquoise	1110008P14Rik	0.0947746
fiJ677uC74uku9XOlQ	turquoise	Acot7	0.0582462
EYoV7uT.dLXsu6Feo0	turquoise	D16H22S680E	0.0701023
EcpP6n5x_FPdle4DtU	turquoise	Enc1	0.0514895
T6Xo8_pi1.GTOnHESg	turquoise	Mgst3	0.00208473
xxq1I15RR4ruipfWHc	turquoise	Mgst3	0.0370773
9jDdC1ERRbzTcfq1EE	turquoise	Myl1	0.00398674
Kl9zgMBH79KB1hV07U	turquoise	Pak1	0.0864955
uQiGR0nh._VGTNOy3o	turquoise	Ptpn11	0.0351607
EntCWbF7Rx63sd.o_k	turquoise	Serpine2	0.0370773
lgkj73V1HhIUBql0jg	turquoise	Unc13c	0.0366415
HS4 DE transcripts
0QKCe.3QJ1ntR6wyKA	grey	2310010B21Rik	0.00523002
on5J8qnkvvdfTCHlNY	grey	Agpat5	0.0783363
cLUVCFc.astez5L17I	grey	Appbp2	0.0695636
6Xg7m6WIqDSXn7f1cI	grey	Arpc5	0.0613108
T2LwkT12DUkCVRBOFg	grey	Atf4	0.0592487
Nqk1FLh0.Aqn60q_e4	grey	Bsdc1	0.0331764
rnqIyDEgu.t7L4TyNU	grey	Cacybp	0.0592487
H3koUc4CHT4bPkYXic	grey	Cdk5rap1	0.0519384
iBxJWDWox32mbnwXF0	grey	Eif4el3	0.0664202
imC.Xl55LoIam6kOUI	grey	Glo1	0.0519384
oRqJK0q_d6sAl7CXCI	grey	Iap	0.0331764
6nxwrjDi51o3qRcK3U	grey	Il17d	0.045538
fTOJ93W3V2Hhf.Up_0	grey	Kcnh1	0.0592487
iobYlS7xRQgrQEoISE	grey	LOC100048105	0.00523002
KhIbF9dFEs3ACJXX7k	grey	LOC100048105	0.00309492
QniKy8DoRF5bl344gk	grey	LOC100048313	0.00309492
3KRL.9Eb5H733ul4VU	grey	Mid1	0.0643532
HDNq4m4agnMngq2neQ	grey	Mrps27	0.00309492
QI7iT44Xgnoj3uSJHk	grey	Nup133	0.0110737
WgqpPyneX9cfd7s14E	grey	Pop4	0.00523002
un7kHh3svOXfRRCuik	grey	Prdx2	0.0780625
NeJOuoRLiFAw8cpeio	grey	Prdx2	0.0643532
ukftLzORegNbl_70DU	grey	Pus3	0.0331764
EiUqP_0HIs6ue15XJI	grey	Rpusd4	0.0110737
cvUSYLidXfqIueeQQE	grey	Slc7a11	0.045538
K46IDrot.quKPZ3qtQ	grey	Tmem50a	0.0592487
f.Smsk9IZAJOi93ui0	grey	Tmem66	0.0643532
ZlM5Ok9IBKgTChuq9U	grey	Ttc15	0.00523002
xIBg4VR4m3FRSqAVO4	grey	Ush2a	0.00523002
otc48BdM87UgxMl8eg	grey	Zfand1	0.0715128
KRTGSTkRurfXcUTp2c	grey	Znhit3	0.0016228
3VQCN4FFzFCngZ3Skk	magenta	Arv1	0.0592487
0pH3UUA2E0pCiMnuLU	salmon	Lars	0.0592487
HS-CC DE transcripts
fXUFSHSFff30Vxf3cs	black	Csrp1	2.5449e-11
WqAdTfsHAlRJ8c7Xd4	black	Kcnk13	0.0893496
ungr.h7jqdEfMOlz4s	blue	4732418C07Rik	0.0619218
cd6.dTL_XHEAdK4N7U	blue	5730494N06Rik	0.0379771
x_0vLbJf3p9z.SC4Dk	blue	Akr1e1	0.0125384
iVPgt5_xDtA6Dnv.V8	blue	C1galt1c1	0.0644553
cjXg.kgjUIOuDthdNE	blue	Cox11	0.000205756
0ULu240O7Lx7HByvMk	blue	Ctss	0.0834888
Hnu9_qQAJ.y6M.qFI4	blue	Esd	0.0987708
KqvQ46HYInuQj0greo	blue	Exoc7	3.54875e-05
iRpJBDUAC_u5vHGIRE	blue	Gnl2	0.000322126
9H6BJxeRJ4BD3T716o	blue	Gstm5	0.0404366
3CgooHaBf7B017g0gY	blue	Hsdl1	0.0662676
oHSP6kew4cze57w8Ts	blue	Impa1	0.000160244
fs95dwL10EDHYvETOQ	blue	Jak1	0.0273727
0kzpyRToczMVHhY.08	blue	LOC100047184	0.0785354
K5d3DgCYnv4cxoA7ng	blue	Ntrk2	0.00562333
KXnMS7PeCrs95.sH.g	blue	Otud6b	0.0352037
i.k3VN5EjP6rPAkg7k	blue	Pgm2	0.080027
WeSjfdXIOMT0tewxvA	blue	Pole4	0.0241799
uSGEF_nPcgsR8j7.hU	blue	Rab9	0.0485056
Z91.nfMSYsf89QRySo	blue	Smad1	0.00372104
uuIkjiw9fe9kDQen24	blue	Smad1	0.00186221
WQBWIU8OPTWRQ4IL7A	blue	Snx3	0.00545145
ugHdC3kBXE4JT.tD0U	blue	Txndc12	0.0173217
xhABiUttPIjZ3x9AKA	blue	Usp10	0.0376485
lnt85BdtOqckeG1f7E	brown	Atl2	0.0798193
0Cq9CdWAnaAHpHFNmo	brown	Psmb7	0.00354438
9UlX3uW.JA7oj5wtNk	brown	Sgip1	0.0160768
TAyNfLh4RLovtIroe4	brown	Tha1	0.0292544
T.x55_eZ_ycbPO6CiY	brown	Tmem49	0.0357264
xSGuB1DoFLhaFH1Xgg	brown	Usp11	0.0893496
Woite55wVfd9DL9JC4	cyan	LOC100046068	0.0563885
KUcqL.Ezy7vgq0bQUw	darkgrey	2010012O05Rik	0.000472672
QRIke6EunzkSxJfKAE	darkgrey	Atg12	0.0587175
xqkUXt6IOjb3x4H2Sk	darkgrey	Churc1	0.00201353
NuVoOyKwupQLsTQhQQ	darkgrey	Hsd17b12	0.0470851
ESKlHjiIBJ9yIH4iOg	darkgrey	Lass4	0.0103564
ZUuoArO5_Hn0Dt7UbU	darkgrey	Zmpste24	0.0347951
Nk5VImBSkS0u_iHS5U	darkorange	Abhd8	0.0146405
oXU0KE9IrRSkt1EKo0	darkorange	Fbxo34	0.0177251
rHekX9EEk8SL5Ck9go	darkred	Arg2	0.00921264
rUBBejzeeXqw30RCHg	darkred	Trim39	0.0375238
uu3ggZpZXK1KrPEpBA	darkturquoise	Atp5f1	0.0352037
Kfy2uXv35d.VUedv1U	darkturquoise	Lcmt1	2.92093e-08
Hp00xIexfz27d6d4Ho	darkturquoise	Psmc5	0.00199536
3SHn_7t1PeiKedQnug	darkturquoise	Psmd5	0.0846311
NKlv0b0TVERWuFNI.s	darkturquoise	Tmed4	0.066631
ls90j66KqFCkOVKt6c	green	Abcb9	0.076868
QdFXy_gAoZTqeq5V.g	green	Crtc1	0.0791145
Z190iu9VHcjhQSy4eQ	green	D430041B17Rik	0.0566554
N64p90pOhMjf8VvJL0	green	Ddit4l	0.0442267
0uQJyNW58LiUW7hNUk	green	Mtap1s	0.0651733
WNFV8d6pHUoiroo1IU	green	Rasl10b	0.0886185
Ehd1gi2nji3lrlzlxA	greenyellow	Ihpk2	0.053706
TpTvRuNk4kt__PsCcE	grey	0610010K06Rik	0.0366836
Not14xOHn6oK3xEtyU	grey	1110049F12Rik	0.0249354
ltF6gKLdHLhe3i8r2U	grey	1200003I07Rik	0.00243286
Z7JPp.50jkDoLuFG4U	grey	1700025G04Rik	3.68507e-05
cqPhJChuC4LTqQSguc	grey	1810009N02Rik	0.00314584
lfeQl4OiQ3pfC5ULJ4	grey	1810037C20Rik	0.028762
0rgkHAkWzCUkKZEiec	grey	2010011I20Rik	0.0713096
Zb9fuB7B4gCSdErep0	grey	2310037I24Rik	0.00491214
HuJ1Ifs.XfGvuTmv4s	grey	2310079N02Rik	0.0665889
xNpIG6CW4CFTUiDlGU	grey	2410018G20Rik	0.000215311
fkXUqy3Xqki5RReLNI	grey	2600001B17Rik	0.0011305
EVCAi7C6EQnuXkTJ7k	grey	2610016F04Rik	5.42568e-09
EXogJVIvu_7ron606k	grey	2610524A10Rik	0.0798193
6VG0cf0Kffe4ml9PZU	grey	3110004L20Rik	0.0241799
umg4_5IHh9H_Pu.500	grey	4833420G17Rik	0.000147562
lp_L4C_F1hfTu5Fuk4	grey	4833426J09Rik	0.0299645
fThIdfn7epHsMgriB0	grey	6530418L21Rik	0.0379418
NgO8.ToAl8it9HnlxQ	grey	6720467C03Rik	0.0227841
uoeT9N_t0SXGEShH7I	grey	A630054L15Rik	0.00750382
TmJhOtS9PDJP_jrEsU	grey	A730024F05Rik	0.0196596
cWoKISep9r_.OinF.s	grey	A730042J05Rik	0.07044
ud6hcI9C5wORLY1ufU	grey	AA415398	0.0081693
ioGt3h16EHHXs2nenU	grey	Abcd3	0.0516834
NEBKQeChXsB.Rpej3o	grey	Acbd5	0.0109123
T5JwZbr16vBrn729ZI	grey	Acpl2	0.0478408
lX5I6yT7cUvr0t1Moc	grey	Acss2	0.0083176
Hr66Dx3s_ELELx5c58	grey	Actl6a	0.076868
93XUZIJYK4lf3kQBSQ	grey	Ahdc1	0.0811204
KlHigqVeiWntugl.hQ	grey	Akr7a5	0.0347951
cgyCjIzCZCd3sHW04U	grey	Aldh1a1	0.00374412
9Us7nuunjfO7Rf5elE	grey	Aldh4a1	0.0294734
6qCNeKRd1hx9PvS6VE	grey	Alg14	0.0136886
9oKdx7sdyHt0lF4veo	grey	Ankrd6	0.00128548
lIui_enA7w6pWSKt4Y	grey	Ap2m1	0.016506
fdRT_M5DKEeXsZIqUE	grey	Arpp19	4.17127e-05
HjuiNAoS7_ovr3VCJY	grey	Asb1	0.0906441
lU.XrnKtJPODHjwESk	grey	Asb11	0.00204974
Tp6IcRUDgyhfeGScHQ	grey	Asb8	0.0173396
EOLNO3zHfsvFC5a9.E	grey	Atg10	0.076868
QYGeIIfakkkwA_4C3Y	grey	Atp5e	0.00190822
6scwE9OtkpAp7iQX18	grey	Atp6v1d	6.26614e-06
oowJuuyd03uV6PHIVI	grey	B230373P09Rik	0.0160768
EdV_7.Vdt3mjHsSQ60	grey	Bach2	8.31748e-05
HgT5.Qc4TlIodoRcXk	grey	Bat1a	0.0846311
ohFhl3lRXNzn3d5tFE	grey	Bat1a	0.00546428
Nf_4d307578y3pW6oQ	grey	Bat5	0.00405927
ZBV8X4ORSj8wy4TrdE	grey	BC013529	0.0393132
0f6rv9K7lwO3Hfed6I	grey	BC031781	0.0300796
xbqa43wh79OHMDFq64	grey	Bckdhb	0.00692936
0LtNf6fEg0vqUwV89I	grey	Bcl2l13	0.0744079
cE2TGlBe5uReBdBflI	grey	C1qc	0.00372104
f2X7nXwd5bmK5Curlw	grey	Car12	0.0885929
lvr13vMAktH4.zrFzc	grey	Casc4	0.0674057
316NRxZ77j_osxswyw	grey	Cbwd1	0.0290302
oiOOO3c8sAQSr2feX8	grey	Ccdc5	0.0196596
iNE3kaU1f3xemieX1c	grey	Ccl21a	0.0976514
NoRK4GnXC3Tv64P6n0	grey	Ccnd2	0.0224893
use6eg4KEFF_9ft6Cc	grey	Cct4	0.0187905
fmlEH6O1RN3gz5ep3k	grey	Cd59a	0.0916811
ln0dSbhEQESPe.qvOs	grey	Cdv3	0.0347951
6q45A1SCTqXNlHwKJY	grey	Cfl1	0.0516834
ES1vFy5z3X7NSBHPAM	grey	Cggbp1	0.000262743
3lAT5QIHnj_taUJXKE	grey	Chmp1b	0.0165607
ftGkdB0jESV75TDIno	grey	Commd1	0.0393132
9Oy73h6jpu95S6ph0s	grey	Crebl2	0.0181754
Z5xBexxVqXdegiXfjo	grey	Crocc	0.0498826
NfrTekLi_CgW5eL6U0	grey	Crym	0.0139585
fSS8REvVHgzSOjoXKk	grey	Cs	0.000689477
oUcfI4sSvi5nzIRLXE	grey	Cyb5r1	0.053706
xOw0u6wJf9oFSS3UDk	grey	D10627	0.00955025
Qr5E0gqn_CZ_zvv5aI	grey	D12Ertd553e	0.080027
KVCvUJ4EV4XkeOjOA4	grey	Dap3	0.0221484
3mTigtUK9QngRXheR4	grey	Dap3	0.0201697
fSV9aopCCVZlF2Jgn8	grey	Dcp1a	0.0791145
HKTHleDlfk2_w4k118	grey	Dctn4	1.05675e-06
QbV55LaJq93N21CiAI	grey	Dctn4	1.95413e-05
BruxlF83SWk9JeO6tA	grey	Ddx47	0.00354438
KW.U9_vV3ntTqx_9n0	grey	Dgkg	0.0379771
6JR._lnuGXuF27hXI4	grey	Dhrsx	0.0278336
rsebo0vTyBh_T5QnDA	grey	Dph3	1.6609e-05
Tl.HSoN13_ESCBe_O0	grey	Dus1l	0.0735066
EqJ50q0DB_i3.K60y0	grey	Dusp26	0.0357264
9XH6k0KUOMZKL0F0uc	grey	Dusp3	0.0146405
WlFW.P3r3P_.14Oezo	grey	Ebp	0.0320503
BqVCICT1FO3zui3RSU	grey	EG381438	0.0316387
3dW9PJcCTVJ0D0lUp8	grey	Ehd3	0.00199536
WqySLoBT6eIgA538Lo	grey	Eif4e	0.0475565
xukfSH.vdevjQrvl64	grey	Elovl6	0.034424
xpihTFuCPxKvBIZke4	grey	Elp2	0.0425589
E5bL4vyH9Sv98l2Nbo	grey	Emcn	0.000204523
Zd5HfTqH6nUy.feJ6E	grey	ENSMUSG00000068790	0.0234323
xijjihAlCHtcuHnIXs	grey	Ercc5	0.0081693
3oeTi2JrBiEQILiQnE	grey	Exosc8	0.0125527
KHUb6XgB_p76SOp42U	grey	Extl1	0.0273187
KlW0.Cfl8Db_B.tB0M	grey	Fabp5	4.31766e-09
Zt6iAF_DoFxe4IjoOc	grey	Fancl	0.0390529
3kIvu7EFF9_S.eQIX0	grey	Fancl	0.00545145
cgiO3pdXnnaCTdBC_Y	grey	Far1	0.00137298
Zk66i3U_er959j9f.U	grey	Fbxo21	0.0446853
oCAJpEhiOLSNjs_JK0	grey	Fgfr1op2	0.0201697
oeqK_4gJS4u2yFLru0	grey	Fkbp14	0.06042
otfSbQ70_07x405Ptg	grey	Fos	0.076868
Ere3vD3o.tqhOQ.x94	grey	Fosb	0.024813
Zku1.jyBzuuSC2WSp4	grey	G430022H21Rik	0.0366836
roeOIpDUC7iC7qfq7g	grey	Gab3	0.0798193
oDwwVUDVERmkX0LemU	grey	Gabrb3	0.00366063
0kTRoyfHDfoX3pJU1E	grey	Gas7	0.0446465
cUSexDBLOt509_WgtM	grey	Gde1	0.00337829
QKZY5IPV9vtEl91wPU	grey	Gins4	0.0330101
imC.Xl55LoIam6kOUI	grey	Glo1	1.19206e-05
BeghEc7qCsEvsqfi.c	grey	Glt8d1	0.0964703
Ku0eEBCKheelJf77lQ	grey	Gnptg	0.0387839
iaA1dW4koUwUCHU3OE	grey	Gpr19	0.00324351
97W4S0A5VLEkcKsPik	grey	Gpr34	1.45036e-05
rtbhLQDlUsSRwqw_KQ	grey	Gpr34	4.68758e-06
9gB4f1G7OZOWFsWW68	grey	Hgsnat	0.00363354
uiiOg4iQOJaTRIrV7U	grey	Hmgcl	0.011536
QtXOQCqTSoH6ceKF60	grey	Hmgcl	0.0142887
Nrqr43m3utN5QYDdR0	grey	Hmgcl	0.00295685
0c1KAX5LT5OFT6AAQE	grey	Hmgcll1	2.5449e-11
6s4fwwnvVFcIHKB.RI	grey	Hnrpa3	0.000399767
HVOMAeKIp43Kp9X6dQ	grey	Hnrpc	0.0205047
u8Dj0fbu.kfQCagnX8	grey	Hpgd	0.000849608
laHft6e8E4fvxEz.SU	grey	Hps3	2.63396e-05
rjQnCQh13cvnB8C.yA	grey	Hscb	0.00177445
0V452RF4Xugn68RwhE	grey	Hspa2	0.0916811
l6gINTpjK_kn4fieOo	grey	Ibtk	0.0382973
xeEEv610S4efT6Ll3U	grey	Ikbkg	0.0320503
6nxwrjDi51o3qRcK3U	grey	Il17d	0.0972258
ZGXlOz86vC2NJ4d1nY	grey	Insig2	0.0423791
rbepHnxflONVd6iJT8	grey	Isy1	0.0785482
EeU9J7NSR5b3cCxbnk	grey	Itfg2	0.0449509
NeRHDfcvPC3Nai0eU4	grey	Jam2	0.022139
igqCFoHXiAVe0jfpdc	grey	Kat5	0.00204974
Wt1KxP3oSJU6Ciiwbk	grey	Kif3b	0.0615648
KrVfkBIec.PoXyhIlo	grey	Klf2	0.0650608
BCqk1mKBiUg3HXaEuM	grey	Leo1	9.54448e-06
W0J2pTdd3RXN.iOaNU	grey	Lgi3	0.0492478
H3wApTS6N8UssfH4Ls	grey	Llph	0.0173217
Bc1LpxA77VRBIBrrpI	grey	LOC100040573	0.0853105
9oRXezV.DhUx4hcy.c	grey	LOC100044692	0.0316387
uuYK4ee.qiygDA7sXk	grey	LOC100048020	0.076868
EuSCf0ruJwCrEh9cOE	grey	LOC677317	0.00921264
NqSVT.qhuBv8MP.ng8	grey	Lrp1	0.0577168
3v4rfuze17zntKCF4Y	grey	Lrp12	0.0324698
fl.q8HBP4qWELYgVOA	grey	Lrp6	0.0242415
ZAghdJHhzl5NlKJEVE	grey	Lst1	0.000422872
6n81UKuPXIB9hNI3lU	grey	Ltbp3	0.0526358
cphzHpA50TdQnOz03o	grey	Luzp2	0.0589672
6nThXopESUkS4IpIPU	grey	Ly6a	0.0920452
Hleeu5Q0qNcE0qIofU	grey	Ly6c1	0.0155127
6Eg1xHgp9Uj_4A0v5U	grey	Lyplal1	0.0662676
Edmify6AycIEUIIqJE	grey	Lyrm2	3.05669e-05
NfSu4Tr_MFMIeK3Zok	grey	Lyrm2	2.01557e-07
ZXTgh355QoSC.rV7hE	grey	Lyrm2	8.56961e-09
QcjPoz7oRCmrqL.y8U	grey	Magoh	0.0146405
9q14JS9xEjNCo6cz0Q	grey	Manea	0.0388849
TV_c3RBcXlU7ESr.0A	grey	Maob	0.000106395
QlCogLDxG7Dfqv9ExM	grey	Map4k5	0.000874044
3307MoAl55P7TE7t7o	grey	Mcm6	0.0991466
rnnNez5A5F3Xa2L4i0	grey	Metap1	0.000739285
Q3t9I0I5IHdqeuI6dI	grey	Mpv17l	0.076868
BVK0SgS446C0Kt6uIE	grey	Mrpl27	0.0423791
oUlohvSgv.J3sfk674	grey	Mrpl37	0.00285757
3u_CKKECyWJOoRExU4	grey	Msrb2	8.98496e-05
lsRDuODPVRRNNtC.UQ	grey	Mterfd1	0.0710026
HLndglxH9feiXqFe.E	grey	Nav1	0.0727042
Qp7lEX_0d95jjojvA8	grey	Ncrna00117	0.0438548
6YoeEcwHd6GLKJCuIQ	grey	Ndufb2	0.0964703
ukik6mguKuCeXX7FMI	grey	Nfyb	0.00214135
HlBXH0KHRIn_woAlFI	grey	Nme5	0.0378645
H93EBSwaj9D1hod5ZU	grey	Npas4	0.0964703
6XWOKAOCOmH0e7ODlQ	grey	Npdc1	0.0187905
oVocX29XnKTTfLe0Qo	grey	Npy1r	0.0379771
6uBRpV31RdbRzHSSD8	grey	Nt5c3	0.0365224
0jTctU0HRzMzigXitQ	grey	Ntrk3	0.0309478
6kOnoc5jxNTmiN5KVU	grey	Nubp2	0.030489
Wonloi8QJZBqJIeDFI	grey	Nudt6	0.0651733
QI7iT44Xgnoj3uSJHk	grey	Nup133	0.0964703
i17B.lRP59aCSZEnt4	grey	Osbpl3	0.000422872
xS4Y5_rCQ6hcXoHigI	grey	Osbpl3	0.0165403
uSvrfageeDne.3DXOg	grey	Paip1	0.000866734
QkTJ7kqyHlxMROlqPc	grey	Pbrm1	1.49975e-07
KUICLsLoRCe5eRMnuQ	grey	Pbrm1	3.18475e-07
EVeIGx6qd5xm0Bl6IE	grey	Pcsk1n	0.00711592
NR7Ue3qM.MF13vK46o	grey	Pdk1	0.0586647
ojjuhv3icuiFPktElY	grey	Pdxdc1	0.0241799
oRG5SKnzRQoNLk.gVc	grey	Pex3	0.0718618
BYgS5wS7mdi041qfxg	grey	Pip4k2a	0.00573228
onoT715fp3Vnrf6IdU	grey	Pip5k1a	0.0964703
iR_KiSChKSKgsVWEKA	grey	Pkig	0.0964703
rlMXIoCkJ._m4h.5BU	grey	Pknox2	0.0662676
TndauIoJOd.QO4e4V4	grey	Plekha2	0.0173217
WBmFeKHaG72KKEdF7g	grey	Podxl2	0.00300443
WgqpPyneX9cfd7s14E	grey	Pop4	0.0574925
KS564or5IJDouFv1KU	grey	Pop5	0.0413924
NuCne5IT9o7B58nSq4	grey	Pop5	0.00840233
TV8QoIRTF85fPK6DLQ	grey	Ppap2a	0.0276403
unrde.qXi7Mqy0T3qg	grey	Ppp1r3f	0.0423791
6Uh99b9ASSjkrpJ8RE	grey	Ppp2r5e	0.0651733
c4wSiXDdUn14S_5CmU	grey	Prkaa2	0.0890336
Kb84ASnutkqCCwaCG0	grey	Prkag2	0.00285757
odSp18hFKjfxJNfC6o	grey	Prkg2	0.0785482
HcOAS.70lTh.uTh7bU	grey	Psat1	0.08531
3TtTQgnOguKe7X_7nU	grey	Psmc5	0.0721917
fqSDcTwuWVAoi5vtMg	grey	Pygb	0.0258544
ERo9M05.0.s6OMFyLU	grey	Rab3c	0.0964703
rne0.dN6LhesnwCh3s	grey	Rabif	0.00137298
iG9K4B7mXzoXnoIKng	grey	Rars	0.0665923
9dQ75_.EIlkt79D3Uk	grey	Rars2	0.000614523
Hb70j3WsCYCUn_cw54	grey	Rassf3	0.076868
fcyL0l37Iiz0JBHli0	grey	Rbbp9	6.17831e-11
6TiJAak_P3sAXv1USU	grey	Rbm13	3.68507e-05
HLOWMgImUOKU0Qd5Go	grey	Rbm45	0.00186221
xkG3KO4L_CP3jyf01o	grey	Rbp4	0.0441839
HoJRqF1STYgLRehH1M	grey	Rcan2	0.00918312
QXCzKX166.78FU4V1U	grey	Repin1	0.00189718
rkXqx6pHvF1IKRx9zY	grey	Repin1	0.0196596
cnUqndPrf9384xDu5k	grey	Rg9mtd2	0.000116144
c6EkalexUceX.cyFco	grey	Ring1	0.053706
rkoI0JaOSAUz54V4T4	grey	Riok1	0.0378645
TdwRV_IUPeUez8gn_I	grey	Rnase4	0.00285757
KSu4OqQ7iZgkQe8uyg	grey	Rnf219	0.0498826
NIEgqHbPE04x6J0o3o	grey	Rpap1	0.0173549
ZPwCK0QL36Z2.n20iI	grey	Rragd	5.98115e-06
6ofqid90i7seqeuA4o	grey	Rwdd3	0.0227841
ooh4_iJ6QKC0oKIKV4	grey	S100a13	0.0665889
x4Wj9VilafgEFEIipw	grey	Samd4	0.0146405
cpYS670coiOe9EclTI	grey	Sap30	0.0268688
3nR9gOU7csQL4t1U_I	grey	Sart3	0.0173549
oUtAuQhxcVHlOAFPko	grey	Scd1	0.00905903
ZdhCgglBlNAZNxJJe4	grey	Scg3	0.0109123
EoiI8sfp3ivlK.EpNw	grey	Senp2	0.00328953
W7nugpB3uTue6KI6l0	grey	Sfrp1	0.00581322
9Sc0s8mK7fljNItLu0	grey	Sfxn1	0.0991466
0EiqzKBC.N17_gN.pU	grey	Sfxn4	0.058693
ESd4716UHdd4wf8BPU	grey	Sfxn5	0.0934447
NXqiRR7tzzsd1M.Co0	grey	Sgcb	0.00300443
cSxrNei5wJKkcGoAOk	grey	Sirt5	0.0846302
ToXksazXoucCSpHBqA	grey	Sirt5	0.0875333
xePkHhxAZ9Uu9Lr0Qk	grey	Skiv2l2	5.13535e-07
fikyKJ7sRW44ykW57s	grey	Slc1a2	0.0347951
6S6TfqAOh2rTjCo_r0	grey	Slc35b1	0.0929397
fkmax7i6R7t1PW.564	grey	Slc35b3	0.00890512
EhLaSQ5EbVzkuJETSE	grey	Slc46a3	0.0665889
0z83ygN33rq.S7u4JY	grey	Slc7a14	0.0376485
HPzfKA3feur9Lu7glg	grey	Slc7a14	0.0821899
60i3QRKBot9pzTocp4	grey	Slc7a4	0.00354438
f_e7S4XUja6IPSQZlI	grey	Snapc3	0.00918312
Ku3AYr7sn1EfUvTf4U	grey	Snip1	2.92641e-05
QtI5dy94Ut.9fu4E_E	grey	Snrk	0.0131857
iknu7Iv0iQvXSS7I4M	grey	Snx10	0.0872001
0RaduofhuD3urw5FKc	grey	Snx18	1.00254e-05
udX50.lM.I7fLotIlc	grey	Spnb2	0.00683823
ZsXuecWfmUHmlA9KoQ	grey	Spsb3	0.00238898
EW6p.Xh_R5O_0nXnkg	grey	Spsb3	0.0744079
ou5ZIzJq9F.swu5ZIw	grey	Sspn	0.0637964
f9E17yfwz77XJSF3jU	grey	Sst	0.0978304
lJ4mW475VKugglEfXE	grey	St3gal5	0.0908056
unBWRiSaCEfshpCJ44	grey	St7l	0.00314584
TucFZGJJoIR_yGkIng	grey	St7l	0.00229089
6HUFZ9djhdCEejSCeg	grey	Stxbp2	0.0379771
KZuqEvzGL.kUrRKbp8	grey	Synm	0.00300443
QSDe8uHLyQei9UJBWc	grey	Tada1l	0.00491214
EUKr6_MgM3I7FUUslI	grey	Tbc1d23	0.0470851
iqbt_bKlAkd.njxcS0	grey	Tbc1d25	0.0435694
966CEu6HvHo0ljn24I	grey	Tbc1d7	0.00683823
cSvuS.z9C7_E7B6Rq0	grey	Tceal1	0.0736677
6pKl6ig66QKzDs1u.4	grey	Tcfe3	0.0328476
cdF5IJS.v6U7hD7Xu8	grey	Tek	0.0832564
fVP5e0IlROX70_t.d4	grey	Tex2	0.00758083
cd7AhIxY4Xbh.HNSfo	grey	Tfb1m	0.00259889
BrUcuo.cq9ALh9H1q0	grey	Tgfbr2	0.0605226
uVUTdL7eqV_I8Ax538	grey	Them4	0.00683823
ftXHpz_UvsS57ud_o0	grey	Thumpd1	0.00128548
ZZSxE4IoEuQJIohEHo	grey	Tipin	0.0108664
3tf4l7joku1SiBQRe0	grey	Tlcd1	0.0081693
Wb1FAJcT6fpPVGxcII	grey	Tmem100	0.00505199
fVTEC48S.VWQq3Ngqc	grey	Tmem106c	0.0869488
rv2nOSV6_cWuo8_nOU	grey	Tmem14c	0.00366063
oSmn2845dl.ex0yaqw	grey	Tmem14c	0.00681424
9u7kit7yCpv_170kr0	grey	Tmem41a	0.00890512
WSjV4VyYx8EvfVO1zo	grey	Tmem43	0.00236853
0l37nO6o3Q7p04ID4U	grey	Tmem55b	0.0146405
9p.oU4tPV2yAQY13Po	grey	Tmem66	0.0430532
6ixILRSg1SIgqKensk	grey	Tomm22	0.0682297
QhI5Je4EYiy5JADj.Q	grey	Tor1aip2	0.0431162
K0if2reD2sxOIVwil4	grey	Tpi1	0.0798193
uoR3a0Qm_C0dAChwnI	grey	Traf6	0.0379771
3iOKAQC5S7ySuoCdPc	grey	Trim59	0.0430532
xl5.5.Rb4.xC797wMA	grey	Trpc4	0.036357
HlJI1OHIte6UlOyc14	grey	Tsc2	0.0457353
6n91D11LF7P3gEQjFY	grey	Ttc27	0.0254723
QqFfvz315d9Arlh8CI	grey	Ttc5	0.0732915
ZqUTKiW_.6yND7gXuo	grey	Uap1	0.000618194
lSEvayAbSt6IVyiwG4	grey	Usp39	0.0890336
KTc6DAv3aqX6bIdrlE	grey	Usp47	0.0324698
TX1VIK40TQKOOCQiew	grey	Vdac2	0.000262743
oSb3V3qank6DiXUdIs	grey	Wars	0.0316387
6SpLiBxccZMlPn063U	grey	Wdr78	0.000204523
BnxOzd3ufqI0hTuTok	grey	Wnt7a	0.0756252
ulVAK8H3vXjOs4Tbd4	grey	Yipf4	1.19206e-05
HpIfACEr8aV8ddPhVU	grey	Yipf6	0.0438548
Zue.RzYTUD4NUt0sDw	grey	Yme1l1	0.000739285
Tnn3e6zSH_4AS75yC4	grey	Zcchc3	0.0387592
cvDxRdCvH9QHSX8mPg	grey	Zcchc9	0.000391076
otc48BdM87UgxMl8eg	grey	Zfand1	0.00498967
ltzUunEDvtVEEgGuuk	grey	Zfp131	0.0840189
KqFe4_gBHzUCtI3x7E	grey	Zfp68	0.0821429
WoKgCpzULfQykhEqo0	grey	Zfp760	0.0674057
NlAAigjgiVNuhH5XVU	grey	Znrf1	0.0187905
xpw_0ASP_3XrXb9ev8	grey	Zranb3	0.0475565
Kni7d52fte61.96oIo	grey60	Dock4	0.0890336
cp6KrfgCV3ts9F9L.4	grey60	Mecp2	0.00483912
TtQgn4oTyhWc5feBW0	grey60	Sf3b3	0.0560714
9tHnQ6ET5CglA7meZ4	grey60	Svop	0.0577168
NR94HFRXdujLvkKiS4	lightgreen	Aldh3b1	0.076868
oSHgi3u.exR_KzO.L8	lightgreen	Wdr45l	0.0298524
BU2LP1VoHoj2ptP6ec	lightyellow	Nptx2	0.0367516
HdeO0Sel0rne.5f3gU	magenta	1700088E04Rik	0.0964703
9PiKuoyun9XdvfVUEI	magenta	A630042L21Rik	0.0344518
37zR09f60njWW5e6FU	magenta	Aprt	0.0557364
uOvXCCe3rooBVyWpP0	magenta	B4galt3	0.00890512
KSR74y7u_ce597lzCE	magenta	Bcap29	0.00225441
ucaXyp30JdOPsQXHYA	magenta	Bcap29	7.0097e-05
ruOG_shu4I8dQ0fdeo	magenta	Ccrn4l	0.00491214
ogRVSiqCOkk_X.M8b8	magenta	Cnpy2	0.0146405
ZXf4RIIF747eSuq3pA	magenta	Dus1l	0.0890336
33u3IpRM5FJLAZxeoU	magenta	Fam125a	0.00366063
iq4hAqiwRKJR4jokhc	magenta	Gcdh	0.0458736
orHq1.d7R2u0ujDu70	magenta	Gpc1	0.0428944
x_ebVSH.j_RziXMpSU	magenta	Hprt1	0.0378645
9nSVOmnRe1.FJTFexM	magenta	Lsm4	0.092922
9YHSoHiCla7XKsQKSs	magenta	Neu1	0.0702185
fX67RJbe1cC1yTdPH4	magenta	Pacrg	0.0260959
9e_eVKgKYLiroapDAs	magenta	Pgam2	0.0466411
WlR70RXFHi318DuE0I	magenta	Pkia	0.00507227
Qmc3nnivuvHV01W.1M	magenta	Pla2g12a	0.0316387
6V1FY5LZrRJnMIEgZM	magenta	Psmf1	0.0241799
0brtdXXEkPX5EzAQAU	magenta	Retsat	0.0665889
lCy5BFYpVLXkWKeFUg	magenta	Taldo1	0.0963656
N8lSleUp4fVdokSNKg	magenta	Tubg1	0.00348844
6GBZ5xLa7uz1iJoeco	midnightblue	Fjx1	0.0928097
BjB51.tP7NHIDgvaoA	midnightblue	Frmd4b	8.31748e-05
ZfFU3dIu9XkDiHwBXo	pink	Arhgdib	0.0850122
TWK6F62F04AL_6KMQA	pink	Cbr3	0.0209317
xy1uEC_5Afrgbed6p8	pink	Cbr3	0.011698
0aIi2NU1XkisMOQvK4	pink	Gdf10	0.01235
ZucH_7W3U1OPt7dHiU	pink	Lpl	0.0585847
ldHC79.FV2AwO9G9eQ	pink	OTTMUSG00000017677	0.0577168
un_7h9JpTfq.URBdV4	pink	Rapsn	0.0540416
67pzQEr78ihBIqk5c4	pink	Sh3rf2	0.0582745
ok17t_yJ.uLn4Go4nk	pink	Sh3rf2	0.0702185
05zVBWp1ieVeCmftEo	purple	Igfbp2	0.0331909
HppPfFoi3o.PpLgr.U	purple	Pcolce2	0.0116027
NXiH0pIGLq_xMN1uVc	purple	Tuft1	0.0651733
QFAguJPBUhJH7pDh6M	royalblue	Amy1	0.0379771
inqyC0yM1I4cUadTeU	royalblue	Glt8d1	0.0146405
Er5B5PQBezvpIE7Tcc	royalblue	Prpf39	0.0423791
xlE5.fbP7i3dTsPkSo	saddlebrown	Aplf	0.000262743
uhLeS4gdB8rvdqgHUI	salmon	Cops8	0.0249042
6qp78hz5z1L1CR6LeU	salmon	Dgcr2	0.0651733
9tcXwaFf3dW7e3_0t4	salmon	LOC100045005	0.0372498
fyfuc7oIpqyrEopIFU	salmon	Mtap7d1	0.057758
Wo_n_.X79LD6B157S0	skyblue	Anp32e	0.0134521
oCNCDguj3H8F9YI37I	steelblue	Sdhb	0.0177251
N7XEkFa7_IkOKJB.go	tan	Atp13a4	0.04719
BJcO0s3u7lDnvFE164	tan	Fads1	0.0738896
Bj7Wu5Ox.iuL6gLkug	tan	Ppp1r3c	0.0254101
TVWQH8dfDDacbW.b7Y	tan	Spcs1	0.0586647
Te9b3r6v3U74vaLvcI	turquoise	1110012J17Rik	0.0893075
c_H71CJV0S9NaJXfVE	turquoise	6430517E21Rik	0.00199536
W1unuAotVXuOSeSX.c	turquoise	Apba2	0.0425589
fnSKCHhJYhiceLO9E0	turquoise	Arhgap15	0.0987708
Q3OE9E5OT1.u5XSRfk	turquoise	Atp6v1g2	0.0268688
Hi_peAjgdiyCDri1_E	turquoise	BC068157	0.011698
cvLcV3k85R.DAl3mxU	turquoise	E130309F12Rik	0.037983
Hv3pzP3Lv4UuflP16k	turquoise	Hsd17b7	0.0420717
EqEdqC0ee4W.Y74wgo	turquoise	Igsf11	0.0857534
ro1OHxu0SCDh75YKCc	turquoise	Lrrc1	0.0577168
T6Xo8_pi1.GTOnHESg	turquoise	Mgst3	0.0331909
xxq1I15RR4ruipfWHc	turquoise	Mgst3	0.0662676
9Wlbp72GIl8ifsHLJQ	turquoise	Nbl1	0.0347951
3OP_Izh18nR79eqdSk	turquoise	Paqr7	0.0540416
ZV7V9FRF0ORffR_i30	turquoise	Pdlim1	0.076868
HLp7uD55jhQuxIOOWQ	turquoise	Rbm11	0.0605226
WcOFVLp5oud1JPedNc	turquoise	Unc5c	0.0449261
KuqAtHtQfNNSVdfVQI	turquoise	Vsnl1	0.00248208
cLgeLJ957BBdGyBKEk	white	Lhfp	3.52429e-05
HnPlLq5NMZ3CPAP0S4	white	Serf1	0.00199536
