# Supplementary material for: Differential Network Analysis Reveals Genetic Effects on Catalepsy Modules
Source: PLoS One. 2013 Mar 21;8(3):e58951. doi: 10.1371/journal.pone.0058951 (PMC3605410; doi:10.1371/journal.pone.0058951)
Supplement: File S1 — Contains: Dataset1: Gene transcripts showing a significant differential effect. Dataset2: Gene Ontology (GO) annotation of the consensus modules. Dataset3: Transcription factor binding sites (TFBS) enrichment of consensus modules. Dataset4: Transcription factor binding site pair enrichment of consensus modules. Dataset5: Network changes quantified using Z scores. Dataset6: Gene transcripts with significant changes in both expression and connectivity. (ZIP) [file pone.0058951.s001.zip › DatasetS2.xls]

## Sheet: SupplementaryTable S5.csv
Module GO annotation
module and GO term	GOBPID	Pvalue	OddsRatio	ExpCount	Count	Size	Term
black module BP	GO:0007272	1.54501e-06	21.8215	0.385644	6	25	ensheathment of neurons
black module BP	GO:0001508	1.25304e-05	14.2669	0.539901	6	35	regulation of action potential
black module BP	GO:0042552	2.58174e-05	17.9248	0.370218	5	24	myelination
black module BP	GO:0006643	9.48682e-05	13.0797	0.478198	5	31	membrane lipid metabolic process
black module BP	GO:0030148	0.0014041	16.5799	0.231386	3	15	sphingolipid biosynthetic process
black module BP	GO:0006873	0.00146876	4.11454	2.20588	8	143	cellular ion homeostasis
black module BP	GO:0019725	0.00162965	3.68102	2.77664	9	180	cellular homeostasis
module and GO term	GOCCID	Pvalue	OddsRatio	ExpCount	Count	Size	Term
black module CC	GO:0016021	1.36947e-05	2.77749	18.7676	36	1206	integral to membrane
black module CC	GO:0044425	2.95869e-05	2.61173	22.8137	40	1466	membrane part
black module CC	GO:0043218	0.000191888	39.4541	0.124495	3	8	compact myelin
black module CC	GO:0016323	0.000548064	6.66359	1.04264	6	67	basolateral plasma membrane
black module CC	GO:0005902	0.00175403	15.1497	0.248989	3	16	microvillus
module and GO term	GOMFID	Pvalue	OddsRatio	ExpCount	Count	Size	Term
black module MF	GO:0019911	3.47117e-06	Inf	0.046039	3	3	structural constituent of myelin sheath
module and GO term	GOBPID	Pvalue	OddsRatio	ExpCount	Count	Size	Term
blue module BP	GO:0060795	0.000124615	52.1503	0.359934	4	5	cell fate commitment involved in formation of primary germ layers
blue module BP	GO:0022900	0.000162387	4.54277	3.09543	11	43	electron transport chain
blue module BP	GO:0046907	0.00148932	1.88617	19.3645	33	269	intracellular transport
blue module BP	GO:0051291	0.00151068	4.37427	2.30358	8	32	protein heterooligomerization
module and GO term	GOCCID	Pvalue	OddsRatio	ExpCount	Count	Size	Term
blue module CC	GO:0005737	4.26112e-06	1.67096	196.707	237	2734	cytoplasm
blue module CC	GO:0043226	6.48045e-06	1.69107	219.73	258	3054	organelle
blue module CC	GO:0005739	9.70237e-06	1.92369	41.0105	68	570	mitochondrion
blue module CC	GO:0005622	1.23964e-05	1.77742	257.431	291	3578	intracellular
blue module CC	GO:0043231	1.64225e-05	1.6845	144.592	179	2198	intracellular membrane-bounded organelle
blue module CC	GO:0019866	3.13224e-05	2.95155	9.20938	23	128	organelle inner membrane
blue module CC	GO:0031966	0.000398335	2.36853	11.5117	24	160	mitochondrial membrane
blue module CC	GO:0005746	0.000452082	6.55874	1.51091	7	21	mitochondrial respiratory chain
blue module CC	GO:0005623	0.000620426	1.81606	304.989	325	4239	cell
blue module CC	GO:0000502	0.00186849	4.82748	1.87065	7	26	proteasome complex
module and GO term	GOMFID	Pvalue	OddsRatio	ExpCount	Count	Size	Term
blue module MF	GO:0009055	0.000117768	6.05172	2.073	9	28	electron carrier activity
blue module MF	GO:0016491	0.00126379	2.026	15.3994	28	208	oxidoreductase activity
module and GO term	GOBPID	Pvalue	OddsRatio	ExpCount	Count	Size	Term
brown module BP	GO:0043484	4.72097e-05	12.1669	0.715138	6	19	regulation of RNA splicing
brown module BP	GO:0044282	4.96792e-05	2.54593	12.7219	28	338	small molecule catabolic process
brown module BP	GO:0006810	0.00016405	1.86047	37.3377	58	992	transport
brown module BP	GO:0009146	0.000236307	2.62736	9.07096	21	241	purine nucleoside triphosphate catabolic process
brown module BP	GO:0009203	0.000236307	2.62736	9.07096	21	241	ribonucleoside triphosphate catabolic process
brown module BP	GO:0072523	0.000254396	2.54977	9.7861	22	260	purine-containing compound catabolic process
brown module BP	GO:0044248	0.000292074	2.04014	20.8519	37	554	cellular catabolic process
brown module BP	GO:0009154	0.000313957	2.56609	9.25915	21	246	purine ribonucleotide catabolic process
brown module BP	GO:0009166	0.000333574	2.49449	9.97429	22	265	nucleotide catabolic process
brown module BP	GO:0006184	0.000337483	2.97465	6.09749	16	162	GTP catabolic process
brown module BP	GO:0009205	0.00037061	2.53062	9.37207	21	249	purine ribonucleoside triphosphate metabolic process
brown module BP	GO:0009141	0.000485066	2.47353	9.56026	21	254	nucleoside triphosphate metabolic process
brown module BP	GO:0046483	0.00062422	2.14144	14.7544	28	392	heterocycle metabolic process
brown module BP	GO:0030100	0.00072403	5.43366	1.54319	7	41	regulation of endocytosis
brown module BP	GO:0031623	0.00075825	13.0475	0.451666	4	12	receptor internalization
brown module BP	GO:0010324	0.000922641	3.21333	4.21555	12	112	membrane invagination
brown module BP	GO:0033036	0.00103772	1.95169	19.0829	33	507	macromolecule localization
brown module BP	GO:0009259	0.00108314	2.30626	10.1625	21	270	ribonucleotide metabolic process
brown module BP	GO:0009987	0.00121436	1.80698	134.408	152	3571	cellular process
brown module BP	GO:0000375	0.00124162	5.84055	1.24208	6	33	RNA splicing	via transesterification reactions
brown module BP	GO:0000398	0.00124162	5.84055	1.24208	6	33	nuclear mRNA splicing	via spliceosome
brown module BP	GO:0006163	0.00124562	2.19169	11.7057	23	311	purine nucleotide metabolic process
brown module BP	GO:0044267	0.00126545	1.71604	35.0418	52	931	cellular protein metabolic process
brown module BP	GO:0006556	0.00140923	Inf	0.0752777	2	2	S-adenosylmethionine biosynthetic process
brown module BP	GO:0006991	0.00140923	Inf	0.0752777	2	2	response to sterol depletion
brown module BP	GO:0030967	0.00140923	Inf	0.0752777	2	2	ER-nuclear sterol response pathway
brown module BP	GO:0045714	0.00140923	Inf	0.0752777	2	2	regulation of low-density lipoprotein particle receptor biosynthetic process
brown module BP	GO:0048291	0.00140923	Inf	0.0752777	2	2	isotype switching to IgG isotypes
brown module BP	GO:0060363	0.00140923	Inf	0.0752777	2	2	cranial suture morphogenesis
brown module BP	GO:0032272	0.0019132	9.48299	0.564582	4	15	negative regulation of protein polymerization
module and GO term	GOCCID	Pvalue	OddsRatio	ExpCount	Count	Size	Term
brown module CC	GO:0030135	2.07965e-05	4.67637	3.32316	13	87	coated vesicle
brown module CC	GO:0005737	0.000137079	1.77777	104.431	129	2734	cytoplasm
brown module CC	GO:0030659	0.000171475	5.23778	2.06265	9	54	cytoplasmic vesicle membrane
brown module CC	GO:0031090	0.000208251	2.21653	15.9665	31	418	organelle membrane
brown module CC	GO:0008021	0.000300885	4.80612	2.21544	9	58	synaptic vesicle
brown module CC	GO:0005783	0.000816731	2.12572	14.2476	27	373	endoplasmic reticulum
brown module CC	GO:0031988	0.000836334	2.62004	7.25748	17	190	membrane-bounded vesicle
brown module CC	GO:0070688	0.00100751	25.5699	0.229184	3	6	MLL5-L complex
brown module CC	GO:0005945	0.0014516	Inf	0.0763945	2	2	6-phosphofructokinase complex
brown module CC	GO:0030061	0.0014516	Inf	0.0763945	2	2	mitochondrial crista
module and GO term	GOMFID	Pvalue	OddsRatio	ExpCount	Count	Size	Term
brown module MF	GO:0000166	1.31189e-06	2.34277	28.0846	53	736	nucleotide binding
brown module MF	GO:0032555	2.76038e-05	2.22129	22.399	42	587	purine ribonucleotide binding
brown module MF	GO:0005525	5.03379e-05	3.42157	5.76192	17	151	GTP binding
brown module MF	GO:0019001	7.03667e-05	3.31945	5.91456	17	155	guanyl nucleotide binding
brown module MF	GO:0017111	0.000273382	2.6643	8.50933	20	223	nucleoside-triphosphatase activity
brown module MF	GO:0019899	0.00043302	2.26606	12.9739	26	340	enzyme binding
brown module MF	GO:0051082	0.000573074	5.69244	1.48818	7	39	unfolded protein binding
brown module MF	GO:0016818	0.000753478	2.43737	9.19618	20	241	hydrolase activity	acting on acid anhydrides	in phosphorus-containing anhydrides
brown module MF	GO:0003872	0.00144845	Inf	0.0763169	2	2	6-phosphofructokinase activity
brown module MF	GO:0005093	0.00144845	Inf	0.0763169	2	2	Rab GDP-dissociation inhibitor activity
brown module MF	GO:0070095	0.00144845	Inf	0.0763169	2	2	fructose-6-phosphate binding
brown module MF	GO:0005048	0.00170802	19.2017	0.267109	3	7	signal sequence binding
module and GO term	GOBPID	Pvalue	OddsRatio	ExpCount	Count	Size	Term
cyan module BP	GO:0050433	3.44042e-05	27.9592	0.196216	4	18	regulation of catecholamine secretion
cyan module BP	GO:0051937	0.000113818	19.5469	0.261621	4	24	catecholamine transport
cyan module BP	GO:0015837	0.000142254	8.76966	0.817565	6	75	amine transport
cyan module BP	GO:0040037	0.000347385	188.549	0.0327026	2	3	negative regulation of fibroblast growth factor receptor signaling pathway
cyan module BP	GO:0042756	0.000347385	188.549	0.0327026	2	3	drinking behavior
cyan module BP	GO:0032613	0.000689913	94.2549	0.0436035	2	4	interleukin-10 production
cyan module BP	GO:0051241	0.00108868	7.26256	0.795763	5	73	negative regulation of multicellular organismal process
cyan module BP	GO:0009887	0.00146804	4.69421	1.72234	7	158	organ morphogenesis
cyan module BP	GO:0050896	0.00162384	2.37101	15.4247	26	1415	response to stimulus
cyan module BP	GO:0035815	0.00170078	47.1078	0.0654052	2	6	positive regulation of renal sodium excretion
cyan module BP	GO:0046326	0.00170078	47.1078	0.0654052	2	6	positive regulation of glucose import
module and GO term	GOCCID	Pvalue	OddsRatio	ExpCount	Count	Size	Term
cyan module CC	GO:0005576	0.0018824	3.40222	3.44584	10	310	extracellular region
module and GO term	GOMFID	Pvalue	OddsRatio	ExpCount	Count	Size	Term
cyan module MF	GO:0061134	0.000677161	11.6078	0.409788	4	38	peptidase regulator activity
cyan module MF	GO:0005179	0.00118489	17.1176	0.215678	3	20	hormone activity
module and GO term	GOBPID	Pvalue	OddsRatio	ExpCount	Count	Size	Term
darkgrey module BP	GO:0006998	0.0017081	44.7628	0.0647882	2	7	nuclear envelope organization
module and GO term	GOCCID	Pvalue	OddsRatio	ExpCount	Count	Size	Term
module and GO term	GOMFID	Pvalue	OddsRatio	ExpCount	Count	Size	Term
module and GO term	GOBPID	Pvalue	OddsRatio	ExpCount	Count	Size	Term
darkorange module BP	GO:0007018	0.000319495	14.3694	0.33731	4	41	microtubule-based movement
darkorange module BP	GO:0032147	0.000637499	11.7951	0.403126	4	49	activation of protein kinase activity
module and GO term	GOCCID	Pvalue	OddsRatio	ExpCount	Count	Size	Term
darkorange module CC	GO:0035253	0.000397783	125.769	0.0331447	2	4	ciliary rootlet
darkorange module CC	GO:0005929	0.000559601	12.2288	0.38945	4	47	cilium
module and GO term	GOMFID	Pvalue	OddsRatio	ExpCount	Count	Size	Term
darkorange module MF	GO:0047372	0.000378599	129.216	0.0323517	2	4	acylglycerol lipase activity
module and GO term	GOBPID	Pvalue	OddsRatio	ExpCount	Count	Size	Term
darkred module BP	GO:0042133	0.0017081	44.7628	0.0647882	2	7	neurotransmitter metabolic process
module and GO term	GOCCID	Pvalue	OddsRatio	ExpCount	Count	Size	Term
module and GO term	GOMFID	Pvalue	OddsRatio	ExpCount	Count	Size	Term
darkred module MF	GO:0015293	0.00155429	15.2436	0.235172	3	27	symporter activity
module and GO term	GOBPID	Pvalue	OddsRatio	ExpCount	Count	Size	Term
module and GO term	GOCCID	Pvalue	OddsRatio	ExpCount	Count	Size	Term
darkturquoise module CC	GO:0005743	5.80076e-05	8.42886	1.02749	7	124	mitochondrial inner membrane
darkturquoise module CC	GO:0031975	0.000103923	5.77179	1.96382	9	237	envelope
darkturquoise module CC	GO:0005740	0.000375105	6.10827	1.38379	7	167	mitochondrial envelope
module and GO term	GOMFID	Pvalue	OddsRatio	ExpCount	Count	Size	Term
module and GO term	GOBPID	Pvalue	OddsRatio	ExpCount	Count	Size	Term
green module BP	GO:0009636	0.00104999	10.986	0.475524	4	17	response to toxin
green module BP	GO:0007165	0.00123892	1.8651	25.2587	40	903	signal transduction
module and GO term	GOCCID	Pvalue	OddsRatio	ExpCount	Count	Size	Term
module and GO term	GOMFID	Pvalue	OddsRatio	ExpCount	Count	Size	Term
module and GO term	GOBPID	Pvalue	OddsRatio	ExpCount	Count	Size	Term
greenyellow module BP	GO:0050804	0.000422595	7.04121	0.995064	6	82	regulation of synaptic transmission
greenyellow module BP	GO:0007194	0.000445362	25.6768	0.157754	3	13	negative regulation of adenylate cyclase activity
greenyellow module BP	GO:0072657	0.000849723	19.739	0.194159	3	16	protein localization in membrane
greenyellow module BP	GO:0051445	0.000855215	84.2281	0.0485397	2	4	regulation of meiotic cell cycle
greenyellow module BP	GO:0031644	0.000878133	6.06561	1.14068	6	94	regulation of neurological system process
greenyellow module BP	GO:0006811	0.000956667	3.73248	3.14295	10	259	ion transport
greenyellow module BP	GO:0051239	0.00139616	3.01198	5.15734	13	425	regulation of multicellular organismal process
greenyellow module BP	GO:2000300	0.00141423	56.1404	0.0606746	2	5	regulation of synaptic vesicle exocytosis
greenyellow module BP	GO:0060341	0.00168994	4.55059	1.75956	7	145	regulation of cellular localization
greenyellow module BP	GO:0007270	0.00169636	8.88392	0.521802	4	43	neuron-neuron synaptic transmission
greenyellow module BP	GO:0051049	0.0017338	3.4263	3.39778	10	280	regulation of transport
module and GO term	GOCCID	Pvalue	OddsRatio	ExpCount	Count	Size	Term
greenyellow module CC	GO:0005624	0.000735033	3.61224	3.60146	11	297	membrane fraction
module and GO term	GOMFID	Pvalue	OddsRatio	ExpCount	Count	Size	Term
module and GO term	GOBPID	Pvalue	OddsRatio	ExpCount	Count	Size	Term
grey module BP	GO:0010467	0.000331144	1.28228	631.041	679	1045	gene expression
grey module BP	GO:0034645	0.000564795	1.28091	568.842	613	942	cellular macromolecule biosynthetic process
grey module BP	GO:0016070	0.00140944	1.26111	539.253	579	893	RNA metabolic process
module and GO term	GOCCID	Pvalue	OddsRatio	ExpCount	Count	Size	Term
grey module CC	GO:0005634	0.000720839	1.22246	967.282	1019	1605	nucleus
grey module CC	GO:0031981	0.000977041	1.38917	266.379	297	442	nuclear lumen
grey module CC	GO:0043233	0.00161123	1.33497	314.593	346	522	organelle lumen
module and GO term	GOMFID	Pvalue	OddsRatio	ExpCount	Count	Size	Term
module and GO term	GOBPID	Pvalue	OddsRatio	ExpCount	Count	Size	Term
grey60 module BP	GO:0040011	0.000201902	5.1991	2.12875	9	230	locomotion
grey60 module BP	GO:0050808	0.00055469	12.2696	0.388729	4	42	synapse organization
grey60 module BP	GO:0070838	0.00061298	8.35563	0.703414	5	76	divalent metal ion transport
grey60 module BP	GO:0050905	0.000647411	21.433	0.175854	3	19	neuromuscular process
grey60 module BP	GO:0021549	0.000877172	19.0437	0.194364	3	21	cerebellum development
grey60 module BP	GO:0007626	0.0010016	10.3458	0.453517	4	49	locomotory behavior
grey60 module BP	GO:0006913	0.0010231	7.40156	0.786713	5	85	nucleocytoplasmic transport
grey60 module BP	GO:0006622	0.00122729	55.9651	0.0555327	2	6	protein targeting to lysosome
grey60 module BP	GO:0016572	0.00122729	55.9651	0.0555327	2	6	histone phosphorylation
grey60 module BP	GO:0031958	0.00122729	55.9651	0.0555327	2	6	corticosteroid receptor signaling pathway
grey60 module BP	GO:0035065	0.00122729	55.9651	0.0555327	2	6	regulation of histone acetylation
grey60 module BP	GO:0072666	0.00122729	55.9651	0.0555327	2	6	establishment of protein localization to vacuole
grey60 module BP	GO:0016569	0.00160951	6.64045	0.870012	5	94	covalent chromatin modification
grey60 module BP	GO:0033059	0.0017081	44.7628	0.0647882	2	7	cellular pigmentation
grey60 module BP	GO:0030154	0.0017303	3.03295	5.38667	13	582	cell differentiation
grey60 module BP	GO:0006873	0.00184317	5.25547	1.32353	6	143	cellular ion homeostasis
grey60 module BP	GO:0071310	0.00191004	5.21628	1.33278	6	144	cellular response to organic substance
module and GO term	GOCCID	Pvalue	OddsRatio	ExpCount	Count	Size	Term
grey60 module CC	GO:0045121	9.57283e-05	12.8466	0.474939	5	50	membrane raft
grey60 module CC	GO:0008287	0.000699747	20.8168	0.180477	3	19	protein serine/threonine phosphatase complex
grey60 module CC	GO:0030863	0.00124527	16.6398	0.218472	3	23	cortical cytoskeleton
module and GO term	GOMFID	Pvalue	OddsRatio	ExpCount	Count	Size	Term
grey60 module MF	GO:0019904	0.000308308	5.45887	1.77312	8	190	protein domain specific binding
grey60 module MF	GO:0015631	0.000881216	10.7408	0.438615	4	47	tubulin binding
module and GO term	GOBPID	Pvalue	OddsRatio	ExpCount	Count	Size	Term
module and GO term	GOCCID	Pvalue	OddsRatio	ExpCount	Count	Size	Term
module and GO term	GOMFID	Pvalue	OddsRatio	ExpCount	Count	Size	Term
module and GO term	GOBPID	Pvalue	OddsRatio	ExpCount	Count	Size	Term
module and GO term	GOCCID	Pvalue	OddsRatio	ExpCount	Count	Size	Term
module and GO term	GOMFID	Pvalue	OddsRatio	ExpCount	Count	Size	Term
module and GO term	GOBPID	Pvalue	OddsRatio	ExpCount	Count	Size	Term
magenta module BP	GO:0022618	0.000274759	5.91895	1.80831	8	28	ribonucleoprotein complex assembly
module and GO term	GOCCID	Pvalue	OddsRatio	ExpCount	Count	Size	Term
module and GO term	GOMFID	Pvalue	OddsRatio	ExpCount	Count	Size	Term
module and GO term	GOBPID	Pvalue	OddsRatio	ExpCount	Count	Size	Term
midnightblue module BP	GO:0051156	0.00011221	Inf	0.0213904	2	2	glucose 6-phosphate metabolic process
midnightblue module BP	GO:0007268	0.000287421	5.46041	1.74332	8	163	synaptic transmission
midnightblue module BP	GO:0050877	0.000454136	4.18367	2.87701	10	269	neurological system process
midnightblue module BP	GO:0007269	0.000656611	11.7059	0.406417	4	38	neurotransmitter secretion
midnightblue module BP	GO:0035637	0.00077784	4.64992	2.02139	8	189	multicellular organismal signaling
midnightblue module BP	GO:0048168	0.00153971	15.4382	0.235294	3	22	regulation of neuronal synaptic plasticity
midnightblue module BP	GO:0051258	0.00186375	8.63043	0.534759	4	50	protein polymerization
module and GO term	GOCCID	Pvalue	OddsRatio	ExpCount	Count	Size	Term
midnightblue module CC	GO:0031982	0.000492538	4.12902	2.90279	10	271	vesicle
midnightblue module CC	GO:0042734	0.00116329	17.2165	0.214228	3	20	presynaptic membrane
midnightblue module CC	GO:0045202	0.00182375	4.02619	2.30295	8	215	synapse
module and GO term	GOMFID	Pvalue	OddsRatio	ExpCount	Count	Size	Term
midnightblue module MF	GO:0005515	0.000675543	2.58131	19.2599	31	1821	protein binding
midnightblue module MF	GO:0032555	0.000758468	3.05871	6.20842	15	587	purine ribonucleotide binding
midnightblue module MF	GO:0003924	0.00143271	6.8058	0.846122	5	80	GTPase activity
module and GO term	GOBPID	Pvalue	OddsRatio	ExpCount	Count	Size	Term
pink module BP	GO:0009125	0.000348172	30.609	0.149938	3	9	nucleoside monophosphate catabolic process
pink module BP	GO:0051925	0.000491424	26.2308	0.166598	3	10	regulation of calcium ion transport via voltage-gated calcium channel activity
pink module BP	GO:0009308	0.000673389	4.20562	2.44899	9	147	amine metabolic process
pink module BP	GO:0006586	0.000813624	121.013	0.0499794	2	3	indolalkylamine metabolic process
pink module BP	GO:0046069	0.000813624	121.013	0.0499794	2	3	cGMP catabolic process
pink module BP	GO:0007626	0.00121706	7.08283	0.816331	5	49	locomotory behavior
pink module BP	GO:0006198	0.00160963	60.4937	0.0666392	2	4	cAMP catabolic process
module and GO term	GOCCID	Pvalue	OddsRatio	ExpCount	Count	Size	Term
pink module CC	GO:0043204	0.000264556	15.75	0.327405	4	20	perikaryon
module and GO term	GOMFID	Pvalue	OddsRatio	ExpCount	Count	Size	Term
pink module MF	GO:0047555	0.0015962	60.7692	0.0663625	2	4	3'	5'-cyclic-GMP phosphodiesterase activity
module and GO term	GOBPID	Pvalue	OddsRatio	ExpCount	Count	Size	Term
purple module BP	GO:0043062	3.87812e-05	16.1737	0.399835	5	27	extracellular structure organization
purple module BP	GO:0044242	0.000163278	11.4564	0.533114	5	36	cellular lipid catabolic process
purple module BP	GO:0034638	0.000216297	Inf	0.0296174	2	2	phosphatidylcholine catabolic process
purple module BP	GO:0046890	0.000218748	16.5156	0.310983	4	21	regulation of lipid biosynthetic process
purple module BP	GO:0006334	0.000316476	14.7709	0.340601	4	23	nucleosome assembly
purple module BP	GO:0006333	0.000599782	12.1918	0.399835	4	27	chromatin assembly or disassembly
purple module BP	GO:0071824	0.000599782	12.1918	0.399835	4	27	protein-DNA complex subunit organization
purple module BP	GO:0008347	0.00064266	136.829	0.0444262	2	3	glial cell migration
purple module BP	GO:0042104	0.00064266	136.829	0.0444262	2	3	positive regulation of activated T cell proliferation
purple module BP	GO:0019752	0.000804431	3.78045	3.0506	10	206	carboxylic acid metabolic process
purple module BP	GO:0006082	0.000867177	3.74063	3.08021	10	208	organic acid metabolic process
purple module BP	GO:0006323	0.00102834	10.3769	0.45907	4	31	DNA packaging
purple module BP	GO:0042180	0.00116	3.5891	3.19868	10	216	cellular ketone metabolic process
purple module BP	GO:0030199	0.00127299	68.4	0.0592349	2	4	collagen fibril organization
purple module BP	GO:0034312	0.00127299	68.4	0.0592349	2	4	diol biosynthetic process
purple module BP	GO:0042423	0.00127299	68.4	0.0592349	2	4	catecholamine biosynthetic process
purple module BP	GO:0006635	0.00151863	15.9766	0.23694	3	16	fatty acid beta-oxidation
purple module BP	GO:0044106	0.00191684	4.41727	1.79186	7	121	cellular amine metabolic process
module and GO term	GOCCID	Pvalue	OddsRatio	ExpCount	Count	Size	Term
purple module CC	GO:0005615	6.1195e-06	6.375	2.10974	11	143	extracellular space
purple module CC	GO:0000786	3.90445e-05	28.2029	0.206548	4	14	nucleosome
purple module CC	GO:0005578	0.000223411	7.99502	0.885206	6	60	proteinaceous extracellular matrix
purple module CC	GO:0044421	0.000452209	8.9569	0.658065	5	51	extracellular region part
module and GO term	GOMFID	Pvalue	OddsRatio	ExpCount	Count	Size	Term
purple module MF	GO:0004859	0.000653315	135.686	0.0447947	2	3	phospholipase inhibitor activity
module and GO term	GOBPID	Pvalue	OddsRatio	ExpCount	Count	Size	Term
royalblue module BP	GO:0006397	0.000957997	6.02696	1.16742	6	129	mRNA processing
module and GO term	GOCCID	Pvalue	OddsRatio	ExpCount	Count	Size	Term
module and GO term	GOMFID	Pvalue	OddsRatio	ExpCount	Count	Size	Term
module and GO term	GOBPID	Pvalue	OddsRatio	ExpCount	Count	Size	Term
saddlebrown module BP	GO:0006000	0.0014886	48.15	0.0604689	2	7	fructose metabolic process
module and GO term	GOCCID	Pvalue	OddsRatio	ExpCount	Count	Size	Term
module and GO term	GOMFID	Pvalue	OddsRatio	ExpCount	Count	Size	Term
module and GO term	GOBPID	Pvalue	OddsRatio	ExpCount	Count	Size	Term
salmon module BP	GO:0016568	0.000362874	5.20301	1.79144	8	134	chromatin modification
salmon module BP	GO:0006351	0.000422435	2.74717	9.19786	20	688	transcription	DNA-dependent
salmon module BP	GO:0016070	0.000792128	2.47184	11.9385	23	893	RNA metabolic process
salmon module BP	GO:0006139	0.00130594	2.22741	18.2219	30	1363	nucleobase-containing compound metabolic process
module and GO term	GOCCID	Pvalue	OddsRatio	ExpCount	Count	Size	Term
module and GO term	GOMFID	Pvalue	OddsRatio	ExpCount	Count	Size	Term
module and GO term	GOBPID	Pvalue	OddsRatio	ExpCount	Count	Size	Term
skyblue module BP	GO:0001833	0.000190559	185.846	0.0230358	2	4	inner cell mass cell proliferation
module and GO term	GOCCID	Pvalue	OddsRatio	ExpCount	Count	Size	Term
skyblue module CC	GO:0071013	0.00136019	15.9608	0.224333	3	37	catalytic step 2 spliceosome
module and GO term	GOMFID	Pvalue	OddsRatio	ExpCount	Count	Size	Term
module and GO term	GOBPID	Pvalue	OddsRatio	ExpCount	Count	Size	Term
steelblue module BP	GO:0006099	0.000181621	34.3929	0.115385	3	17	tricarboxylic acid cycle
steelblue module BP	GO:0006105	0.000265812	155.71	0.0271493	2	4	succinate metabolic process
steelblue module BP	GO:0009109	0.000300281	28.3059	0.135747	3	20	coenzyme catabolic process
steelblue module BP	GO:0051452	0.000441137	103.785	0.0339367	2	5	intracellular pH reduction
steelblue module BP	GO:0006084	0.000831555	19.216	0.190045	3	28	acetyl-CoA metabolic process
steelblue module BP	GO:0030641	0.000918536	62.2452	0.0475113	2	7	regulation of cellular pH
steelblue module BP	GO:0045333	0.00160845	14.9906	0.237557	3	35	cellular respiration
module and GO term	GOCCID	Pvalue	OddsRatio	ExpCount	Count	Size	Term
module and GO term	GOMFID	Pvalue	OddsRatio	ExpCount	Count	Size	Term
module and GO term	GOBPID	Pvalue	OddsRatio	ExpCount	Count	Size	Term
module and GO term	GOCCID	Pvalue	OddsRatio	ExpCount	Count	Size	Term
module and GO term	GOMFID	Pvalue	OddsRatio	ExpCount	Count	Size	Term
module and GO term	GOBPID	Pvalue	OddsRatio	ExpCount	Count	Size	Term
turquoise module BP	GO:0007154	2.789e-08	2.17811	48.5297	85	708	cell communication
turquoise module BP	GO:0035637	1.54397e-07	3.10202	13.761	35	189	multicellular organismal signaling
turquoise module BP	GO:0051716	2.13643e-07	1.85982	80.4545	121	1105	cellular response to stimulus
turquoise module BP	GO:0032501	2.28507e-07	1.98003	59.7032	96	881	multicellular organismal process
turquoise module BP	GO:0006836	2.92128e-07	5.63472	4.15014	17	57	neurotransmitter transport
turquoise module BP	GO:0023052	9.55771e-07	2.23806	31.1227	58	476	signaling
turquoise module BP	GO:0048731	1.83894e-06	1.91506	51.986	84	714	system development
turquoise module BP	GO:0048172	1.99303e-06	Inf	0.364048	5	5	regulation of short-term neuronal synaptic plasticity
turquoise module BP	GO:0048812	5.4457e-06	3.08305	10.1205	26	139	neuron projection morphogenesis
turquoise module BP	GO:0065007	5.54737e-06	1.63614	155.812	196	2140	biological regulation
turquoise module BP	GO:0048667	8.70153e-06	3.0667	9.75648	25	134	cell morphogenesis involved in neuron differentiation
turquoise module BP	GO:0035556	1.32021e-05	2.00138	33.4924	58	460	intracellular signal transduction
turquoise module BP	GO:0006171	2.11e-05	6.86812	2.11148	10	29	cAMP biosynthetic process
turquoise module BP	GO:0007166	2.29552e-05	2.01665	30.216	53	415	cell surface receptor linked signaling pathway
turquoise module BP	GO:0032940	2.3121e-05	2.73728	11.5767	27	159	secretion by cell
turquoise module BP	GO:0050877	2.73934e-05	2.64997	12.3322	28	175	neurological system process
turquoise module BP	GO:0009187	2.75753e-05	5.23743	3.058	12	42	cyclic nucleotide metabolic process
turquoise module BP	GO:0045595	3.11001e-05	2.34832	17.196	35	238	regulation of cell differentiation
turquoise module BP	GO:0030802	4.09418e-05	6.21124	2.2571	10	31	regulation of cyclic nucleotide biosynthetic process
turquoise module BP	GO:0000902	4.54087e-05	2.43418	14.7075	31	202	cell morphogenesis
turquoise module BP	GO:0032990	5.13882e-05	2.64853	11.4311	26	157	cell part morphogenesis
turquoise module BP	GO:0009887	5.7463e-05	2.62786	11.5039	26	158	organ morphogenesis
turquoise module BP	GO:0007610	6.01288e-05	3.18301	7.1161	19	100	behavior
turquoise module BP	GO:0050804	6.24202e-05	3.44812	5.97038	17	82	regulation of synaptic transmission
turquoise module BP	GO:0035249	7.49679e-05	6.50725	1.96586	9	27	synaptic transmission	glutamatergic
turquoise module BP	GO:0045761	7.49679e-05	6.50725	1.96586	9	27	regulation of adenylate cyclase activity
turquoise module BP	GO:0060048	9.05669e-05	12.9368	0.873715	6	12	cardiac muscle contraction
turquoise module BP	GO:0030814	0.000103483	6.16339	2.03867	9	28	regulation of cAMP metabolic process
turquoise module BP	GO:0003231	0.000104923	9.07378	1.23776	7	17	cardiac ventricle development
turquoise module BP	GO:0031644	0.000113992	3.12406	6.8441	18	94	regulation of neurological system process
turquoise module BP	GO:0010646	0.000114274	1.97898	25.7746	45	354	regulation of cell communication
turquoise module BP	GO:0030030	0.000155423	2.16377	17.8383	34	245	cell projection organization
turquoise module BP	GO:0050767	0.000158522	2.60782	10.1933	23	140	regulation of neurogenesis
turquoise module BP	GO:0048468	0.000184133	2.01173	22.4658	40	314	cell development
turquoise module BP	GO:0008015	0.000187308	3.39487	5.3151	15	73	blood circulation
turquoise module BP	GO:0033555	0.000190385	6.49133	1.74743	8	24	multicellular organismal response to stress
turquoise module BP	GO:0044057	0.000207986	4.3781	3.17114	11	45	regulation of system process
turquoise module BP	GO:0023061	0.000226956	2.92791	7.20814	18	99	signal release
turquoise module BP	GO:0003206	0.000239223	7.55812	1.38338	7	19	cardiac chamber morphogenesis
turquoise module BP	GO:2000026	0.00024663	2.07881	19.0033	35	261	regulation of multicellular organismal development
turquoise module BP	GO:0001505	0.000264432	3.9193	3.7861	12	52	regulation of neurotransmitter levels
turquoise module BP	GO:0051093	0.000276757	2.69461	8.59153	20	118	negative regulation of developmental process
turquoise module BP	GO:0032879	0.000283988	1.88689	26.7939	45	368	regulation of localization
turquoise module BP	GO:0090276	0.000323641	5.08696	2.32991	9	32	regulation of peptide hormone secretion
turquoise module BP	GO:0023051	0.000335586	1.75506	35.8223	56	492	regulation of signaling
turquoise module BP	GO:0006936	0.000341794	4.09854	3.34924	11	46	muscle contraction
turquoise module BP	GO:0060384	0.000382952	Inf	0.218429	3	3	innervation
turquoise module BP	GO:0090087	0.000531261	4.67791	2.47552	9	34	regulation of peptide transport
turquoise module BP	GO:0007611	0.000548585	3.55981	4.07733	12	56	learning or memory
turquoise module BP	GO:0051047	0.000562493	3.33167	4.65981	13	64	positive regulation of secretion
turquoise module BP	GO:0007268	0.00060504	3.7632	3.55389	11	51	synaptic transmission
turquoise module BP	GO:0009124	0.00061232	3.77244	3.56767	11	49	nucleoside monophosphate biosynthetic process
turquoise module BP	GO:0006140	0.000627778	2.38228	10.4846	22	144	regulation of nucleotide metabolic process
turquoise module BP	GO:0055010	0.000636729	10.7498	0.800905	5	11	ventricular cardiac muscle tissue morphogenesis
turquoise module BP	GO:0007517	0.000643104	3.10499	5.3151	14	73	muscle organ development
turquoise module BP	GO:0030900	0.000643104	3.10499	5.3151	14	73	forebrain development
turquoise module BP	GO:0007411	0.000803955	3.94204	3.13081	10	43	axon guidance
turquoise module BP	GO:0021953	0.000837201	4.32947	2.62114	9	36	central nervous system neuron differentiation
turquoise module BP	GO:0045666	0.000886424	7.04859	1.23776	6	17	positive regulation of neuron differentiation
turquoise module BP	GO:0009888	0.000968753	1.96514	18.1296	32	249	tissue development
turquoise module BP	GO:0007507	0.000978379	2.95275	5.53353	14	76	heart development
turquoise module BP	GO:0014706	0.000978379	2.95275	5.53353	14	76	striated muscle tissue development
turquoise module BP	GO:0007190	0.00102684	9.21203	0.873715	5	12	activation of adenylate cyclase activity
turquoise module BP	GO:0022008	0.00103235	2.27939	10.8651	22	155	neurogenesis
turquoise module BP	GO:0048523	0.00117412	1.56742	50.457	71	693	negative regulation of cellular process
turquoise module BP	GO:0007218	0.00119512	5.32921	1.74743	7	24	neuropeptide signaling pathway
turquoise module BP	GO:0030182	0.00127884	2.0511	14.6595	27	208	neuron differentiation
turquoise module BP	GO:0010837	0.00144882	38.5214	0.291238	3	4	regulation of keratinocyte proliferation
turquoise module BP	GO:0048505	0.00144882	38.5214	0.291238	3	4	regulation of timing of cell differentiation
turquoise module BP	GO:0001662	0.00156991	8.05874	0.946524	5	13	behavioral fear response
turquoise module BP	GO:0031281	0.00156991	8.05874	0.946524	5	13	positive regulation of cyclase activity
turquoise module BP	GO:0051349	0.00156991	8.05874	0.946524	5	13	positive regulation of lyase activity
turquoise module BP	GO:0060415	0.00156991	8.05874	0.946524	5	13	muscle tissue morphogenesis
turquoise module BP	GO:0010817	0.00164426	2.7713	5.82476	14	80	regulation of hormone levels
turquoise module BP	GO:0051094	0.00182676	2.21124	10.6302	21	146	positive regulation of developmental process
turquoise module BP	GO:0010721	0.0018756	3.76746	2.91238	9	40	negative regulation of cell development
module and GO term	GOCCID	Pvalue	OddsRatio	ExpCount	Count	Size	Term
turquoise module CC	GO:0045202	1.42439e-06	2.72777	15.6861	36	215	synapse
turquoise module CC	GO:0005886	2.84168e-05	1.71407	62.3797	92	855	plasma membrane
turquoise module CC	GO:0030054	8.72238e-05	2.3014	15.905	32	218	cell junction
turquoise module CC	GO:0030672	0.000106385	9.05056	1.2403	7	17	synaptic vesicle membrane
turquoise module CC	GO:0044425	0.000261271	1.49933	106.958	137	1466	membrane part
turquoise module CC	GO:0030136	0.00047556	3.06381	5.76374	15	79	clathrin-coated vesicle
turquoise module CC	GO:0031982	0.000533905	1.97937	19.7718	35	271	vesicle
turquoise module CC	GO:0043679	0.000680882	4.48525	2.55356	9	35	axon terminus
turquoise module CC	GO:0005576	0.000866654	1.86635	22.6172	38	310	extracellular region
turquoise module CC	GO:0016023	0.00138338	2.3803	9.01103	19	126	cytoplasmic membrane-bounded vesicle
turquoise module CC	GO:0031672	0.00145778	38.4302	0.291835	3	4	A band
turquoise module CC	GO:0030659	0.00147324	3.3212	3.93977	11	54	cytoplasmic vesicle membrane
turquoise module CC	GO:0042995	0.0015271	1.69599	30.5697	47	419	cell projection
turquoise module CC	GO:0031226	0.001722	2.22303	10.579	21	145	intrinsic to plasma membrane
turquoise module CC	GO:0030424	0.00175254	2.32606	9.19281	19	126	axon
module and GO term	GOMFID	Pvalue	OddsRatio	ExpCount	Count	Size	Term
turquoise module MF	GO:0009975	3.69425e-05	32.2905	0.50954	5	7	cyclase activity
turquoise module MF	GO:0016849	3.69425e-05	32.2905	0.50954	5	7	phosphorus-oxygen lyase activity
turquoise module MF	GO:0004871	6.06537e-05	2.29044	17.0332	34	234	signal transducer activity
turquoise module MF	GO:0030247	8.78362e-05	4.95558	2.91165	11	40	polysaccharide binding
turquoise module MF	GO:0008201	0.000103225	6.1662	2.03816	9	28	heparin binding
turquoise module MF	GO:0004872	0.000153653	2.14018	18.5618	35	255	receptor activity
turquoise module MF	GO:0008227	0.000196018	16.138	0.655122	5	9	G-protein coupled amine receptor activity
turquoise module MF	GO:0008294	0.000382639	Inf	0.218374	3	3	calcium- and calmodulin-responsive adenylate cyclase activity
turquoise module MF	GO:0005102	0.000557992	1.99599	19.0713	34	262	receptor binding
turquoise module MF	GO:0030594	0.00102549	9.21552	0.873496	5	12	neurotransmitter receptor activity
turquoise module MF	GO:0004888	0.00126866	2.40306	8.95334	19	123	transmembrane signaling receptor activity
turquoise module MF	GO:0046982	0.00134074	2.62149	6.98797	16	96	protein heterodimerization activity
turquoise module MF	GO:0005326	0.00152687	12.8732	0.582331	4	8	neurotransmitter transporter activity
turquoise module MF	GO:0003700	0.00158671	2.11425	12.6657	24	174	sequence-specific DNA binding transcription factor activity
module and GO term	GOBPID	Pvalue	OddsRatio	ExpCount	Count	Size	Term
white module BP	GO:0032230	0.000525705	94.5686	0.0370218	2	5	positive regulation of synaptic transmission	GABAergic
white module BP	GO:0035815	0.000784884	70.9118	0.0444262	2	6	positive regulation of renal sodium excretion
white module BP	GO:0044062	0.00145151	47.2549	0.0592349	2	8	regulation of excretion
white module BP	GO:0055078	0.00145151	47.2549	0.0592349	2	8	sodium ion homeostasis
white module BP	GO:0051050	0.00185229	6.49159	0.903332	5	122	positive regulation of transport
module and GO term	GOCCID	Pvalue	OddsRatio	ExpCount	Count	Size	Term
white module CC	GO:0016020	0.000981621	3.0483	14.3331	24	1970	membrane
module and GO term	GOMFID	Pvalue	OddsRatio	ExpCount	Count	Size	Term
