# Supplementary material for: Differential Network Analysis Reveals Genetic Effects on Catalepsy Modules
Source: PLoS One. 2013 Mar 21;8(3):e58951. doi: 10.1371/journal.pone.0058951 (PMC3605410; doi:10.1371/journal.pone.0058951)
Supplement: File S1 — Contains: Dataset1: Gene transcripts showing a significant differential effect. Dataset2: Gene Ontology (GO) annotation of the consensus modules. Dataset3: Transcription factor binding sites (TFBS) enrichment of consensus modules. Dataset4: Transcription factor binding site pair enrichment of consensus modules. Dataset5: Network changes quantified using Z scores. Dataset6: Gene transcripts with significant changes in both expression and connectivity. (ZIP) [file pone.0058951.s001.zip › DatasetS3.xls]

## Sheet: signifTFsingle.csv
TF	FDR	module
ER.V.ER_Q6	0.065455	black
IRF.V.IRF_Q6	0.065455	black
LEF1.V.LEF1_Q2_01	0.065455	black
RP58.V.RP58_01	0.0272839	black
c.Maf.V.CMAF_01	0.065455	black
BRCA1.USF2.V.BRCA_01	0.0221382	blue
C.EBP.V.CEBP_Q3	0.0803796	blue
C.EBPgamma.V.CEBPGAMMA_Q6	0.0137812	blue
CDP.V.CDP_02	0.0716337	blue
CdxA.V.CDXA_02	0.00761737	blue
ETF.V.ETF_Q6	0.0716337	blue
GATA.X.V.GATA_C	0.0677217	blue
Gfi1.V.GFI1_Q6	0.0212911	blue
HFH1..FOXQ1..V.HFH1_01	0.0111892	blue
HNF1.V.HNF1_Q6	0.0323801	blue
HNF3beta.V.HNF3B_01	0.0113664	blue
KAISO.V.KAISO_01	0.0981626	blue
OG.2.V.OG2_01	0.00252322	blue
Oct.1.V.OCT1_07	0.0114043	blue
SOX9.V.SOX9_B1	0.0364239	blue
TCF11.V.TCF11_01	0.0114043	blue
Tax.CREB.V.TAXCREB_01	0.0497701	blue
YY1.V.YY1_Q6	0.020411	blue
YY1.V.YY1_Q6_02	0.0737865	blue
c.Ets.1.p54.V.CETS1P54_03	0.0204852	blue
PPARgamma.RXRalpha.V.PPARG_01	0.0383181	greenyellow
SREBP.V.SREBP_Q3	0.0946031	grey60
Crx.V.CRX_Q4	0.000276501	magenta
HIC1.V.HIC1_02	0.0312292	salmon
Sp1.V.SP1_Q2_01	0.0537986	salmon
ZID.V.ZID_01	0.0537986	salmon
c.Ets.1.p54.V.CETS1P54_03	0.0070908	salmon
c.Ets.1.p54..V.CETS1P54_02	0.0462571	steelblue
MAZ.V.MAZ_Q6	0.00533542	turquoise
