# Supplementary material for: Differential Network Analysis Reveals Genetic Effects on Catalepsy Modules
Source: PLoS One. 2013 Mar 21;8(3):e58951. doi: 10.1371/journal.pone.0058951 (PMC3605410; doi:10.1371/journal.pone.0058951)
Supplement: File S1 — Contains: Dataset1: Gene transcripts showing a significant differential effect. Dataset2: Gene Ontology (GO) annotation of the consensus modules. Dataset3: Transcription factor binding sites (TFBS) enrichment of consensus modules. Dataset4: Transcription factor binding site pair enrichment of consensus modules. Dataset5: Network changes quantified using Z scores. Dataset6: Gene transcripts with significant changes in both expression and connectivity. (ZIP) [file pone.0058951.s001.zip › DatasetS4.xls]

## Sheet: signifTFshared.csv
TF1	TF2	FDR	module
AIRE.V.AIRE_02	SRF.V.SRF_C	0.0771648	black
AP.1.V.AP1_Q2_01	RP58.V.RP58_01	0.0472169	black
AP.4.V.AP4_01	RP58.V.RP58_01	0.0749333	black
AR.V.AR_Q2	c.Maf.V.CMAF_01	0.0732238	black
AREB6.V.AREB6_02	HNF3alpha.V.HNF3ALPHA_Q6	0.0694942	black
AREB6.V.AREB6_02	SREBP.V.SREBP_Q3	0.095216	black
BCL6.V.BCL6_Q3	IRF.V.IRF_Q6	0.0946125	black
BCL6.V.BCL6_Q3	LEF1..TCF1.V.LEF1TCF1_Q4	0.0973611	black
BCL6.V.BCL6_Q3	LEF1.V.LEF1_Q2_01	0.0865684	black
BRCA1.USF2.V.BRCA_01	IRF.V.IRF_Q6	0.0989085	black
C.EBP.V.CEBP_Q3	ER.V.ER_Q6	0.0636997	black
CACD.V.CACD_01	RP58.V.RP58_01	0.028736	black
CACD.V.CACD_01	SRF.V.SRF_C	0.0946125	black
CKROX.V.CKROX_Q2	c.Maf.V.CMAF_01	0.0838953	black
CP2.LBP.1c.LSF.V.CP2_02	ER.V.ER_Q6	0.0749333	black
CP2.LBP.1c.LSF.V.CP2_02	RP58.V.RP58_01	0.0946125	black
CP2.LBP.1c.LSF.V.CP2_02	Tal.1beta.E47.V.TAL1BETAE47_01	0.0946125	black
CP2.LBP.1c.LSF.V.CP2_02	c.Maf.V.CMAF_01	0.0589405	black
Cart.1.V.CART1_01	ER.V.ER_Q6	0.0691519	black
Crx.V.CRX_Q4	IRF.V.IRF_Q6	0.0636997	black
DBP.V.DBP_Q6	RP58.V.RP58_01	0.0636997	black
DBP.V.DBP_Q6	c.Maf.V.CMAF_01	0.0636997	black
EBF.V.EBF_Q6	Pax.8.V.PAX8_01	0.0636997	black
EBF.V.EBF_Q6	TGIF.V.TGIF_01	0.0946125	black
EBF.V.EBF_Q6	c.Maf.V.CMAF_01	0.0693518	black
ER.V.ER_Q6	HMG.IY.V.HMGIY_Q6	0.0946125	black
ER.V.ER_Q6	RFX.V.RFX_Q6	0.0946125	black
ER.V.ER_Q6	Tal.1beta.E47.V.TAL1BETAE47_01	0.0989085	black
ER.V.ER_Q6	c.Maf.V.CMAF_01	0.0694942	black
GR.V.GRE_C	IRF.V.IRF_Q6	0.0865684	black
Gfi1.V.GFI1_Q6	Pax.8.V.PAX8_01	0.0946125	black
HMG.IY.V.HMGIY_Q6	IRF.V.IRF_Q6	0.0742293	black
HMG.IY.V.HMGIY_Q6	MAZ.V.MAZ_Q6	0.0693518	black
HMG.IY.V.HMGIY_Q6	RP58.V.RP58_01	0.028736	black
HMG.IY.V.HMGIY_Q6	c.Maf.V.CMAF_01	0.0328954	black
HOXA7.V.HOXA7_01	IRF.V.IRF_Q6	0.0749333	black
Hand1.E47.V.HAND1E47_01	RP58.V.RP58_01	0.0636997	black
IPF1.V.IPF1_Q4	IRF.V.IRF_Q6	0.0749333	black
IRF.V.IRF_Q6	LRH1.V.LRH1_Q5	0.0865465	black
IRF.V.IRF_Q6	MAF.V.MAF_Q6_01	0.0989085	black
IRF.V.IRF_Q6	MYB.V.MYB_Q3	0.0973611	black
IRF.V.IRF_Q6	PLZF.V.PLZF_02	0.0946125	black
IRF.V.IRF_Q6	Pax.6.V.PAX6_Q2	0.0989085	black
IRF.V.IRF_Q6	SMAD3.V.SMAD3_Q6	0.0636997	black
IRF.V.IRF_Q6	TBX5.V.TBX5_01	0.0636997	black
IRF.V.IRF_Q6	VDR.V.VDR_Q3	0.0777526	black
IRF.V.IRF_Q6	c.Maf.V.CMAF_01	0.0326431	black
KROX.V.KROX_Q6	LEF1.V.LEF1_Q2_01	0.0946125	black
KROX.V.KROX_Q6	RP58.V.RP58_01	0.0326431	black
Kid3.V.KID3_01	RP58.V.RP58_01	0.0656631	black
LEF1..TCF1.V.LEF1TCF1_Q4	LRF.V.LRF_Q2	0.0829284	black
LEF1..TCF1.V.LEF1TCF1_Q4	SRF.V.SRF_C	0.0906329	black
LEF1..TCF1.V.LEF1TCF1_Q4	Sp1.V.SP1_Q2_01	0.0973611	black
LEF1..TCF1.V.LEF1TCF1_Q4	Tel.2.V.TEL2_Q6	0.0973611	black
LEF1.V.LEF1_Q2_01	LRF.V.LRF_Q2	0.028736	black
LEF1.V.LEF1_Q2_01	MAF.V.MAF_Q6_01	0.0749333	black
LEF1.V.LEF1_Q2_01	MEIS1.V.MEIS1_01	0.0326431	black
LEF1.V.LEF1_Q2_01	MYB.V.MYB_Q3	0.0636997	black
LEF1.V.LEF1_Q2_01	RFX1.V.RFX1_02	0.0693518	black
LEF1.V.LEF1_Q2_01	RUSH.1alpha.V.RUSH1A_02	0.0865465	black
LEF1.V.LEF1_Q2_01	SZF1.1.V.SZF11_01	0.0740272	black
LEF1.V.LEF1_Q2_01	Sp1.V.SP1_Q2_01	0.0427004	black
LEF1.V.LEF1_Q2_01	TCF11.V.TCF11_01	0.028736	black
LEF1.V.LEF1_Q2_01	Tel.2.V.TEL2_Q6	0.0326431	black
LEF1.V.LEF1_Q2_01	WT1.V.WT1_Q6	0.0636997	black
LEF1.V.LEF1_Q2_01	v.Myb.V.VMYB_02	0.0691519	black
MAF.V.MAF_Q6_01	RP58.V.RP58_01	0.0749333	black
MAZ.V.MAZ_Q6	RP58.V.RP58_01	0.0946125	black
MAZ.V.MAZ_Q6	c.Maf.V.CMAF_01	0.028736	black
MEF.2.V.MEF2_03	RP58.V.RP58_01	0.028736	black
MEIS1.V.MEIS1_01	Pbx.1.V.PBX1_03	0.0336177	black
MEIS1.V.MEIS1_01	RUSH.1alpha.V.RUSH1A_02	0.0732238	black
MEIS1B.HOXA9.V.MEIS1BHOXA9_02	RP58.V.RP58_01	0.0865465	black
MRF.2.V.MRF2_01	RP58.V.RP58_01	0.0693518	black
Oct.1.V.OCT1_Q5_01	VDR.V.VDR_Q3	0.0946125	black
Octamer.V.OCT_Q6	RP58.V.RP58_01	0.0946125	black
PEBP.V.PEBP_Q6	RP58.V.RP58_01	0.0749333	black
PPAR.direct.repeat.1.V.PPAR_DR1_Q2	RP58.V.RP58_01	0.0749333	black
PPARalpha.RXRalpha.V.PPARA_01	RP58.V.RP58_01	0.0865465	black
Pax.3.V.PAX3_B	RP58.V.RP58_01	0.028736	black
Pax.4.V.PAX4_04	RP58.V.RP58_01	0.0946125	black
Pax.8.V.PAX8_01	RUSH.1alpha.V.RUSH1A_02	0.0636997	black
RP58.V.RP58_01	SMAD3.V.SMAD3_Q6	0.028736	black
RP58.V.RP58_01	SREBP.V.SREBP_Q6	0.0946125	black
RP58.V.RP58_01	SZF1.1.V.SZF11_01	0.028736	black
RP58.V.RP58_01	Spz1.V.SPZ1_01	0.0865465	black
RP58.V.RP58_01	TFE.V.TFE_Q6	0.028736	black
RP58.V.RP58_01	Tal.1beta.E47.V.TAL1BETAE47_01	0.0656631	black
RP58.V.RP58_01	Tel.2.V.TEL2_Q6	0.028736	black
RP58.V.RP58_01	YY1.V.YY1_Q6	0.0326431	black
RP58.V.RP58_01	YY1.V.YY1_Q6_02	0.028736	black
RP58.V.RP58_01	c.Maf.V.CMAF_01	0.0946125	black
RP58.V.RP58_01	v.Myb.V.VMYB_02	0.0636997	black
SRF.V.SRF_C	YY1.V.YY1_Q6_02	0.0838953	black
SZF1.1.V.SZF11_01	c.Maf.V.CMAF_01	0.0636997	black
Sp1.V.SP1_Q2_01	c.Maf.V.CMAF_01	0.0777526	black
Tel.2.V.TEL2_Q6	c.Maf.V.CMAF_01	0.0326431	black
AhR..Arnt..HIF.1.V.AHRHIF_Q6	CDP.CR3.V.CDPCR3_01	0.090567	blue
AhR..Arnt..HIF.1.V.AHRHIF_Q6	HNF1.V.HNF1_Q6	0.0238628	blue
AhR..Arnt..HIF.1.V.AHRHIF_Q6	Oct.1.V.OCT1_07	0.0286443	blue
AhR..Arnt..HIF.1.V.AHRHIF_Q6	TBP.V.TBP_Q6	0.0802464	blue
BCL6.V.BCL6_Q3	c.Ets.1.p54.V.CETS1P54_03	0.0517465	blue
BRCA1.USF2.V.BRCA_01	C.EBPgamma.V.CEBPGAMMA_Q6	0.035542	blue
BRCA1.USF2.V.BRCA_01	CdxA.V.CDXA_02	0.016294	blue
BRCA1.USF2.V.BRCA_01	DBP.V.DBP_Q6	0.0280933	blue
BRCA1.USF2.V.BRCA_01	GABP.V.GABP_B	0.0923983	blue
BRCA1.USF2.V.BRCA_01	HFH1..FOXQ1..V.HFH1_01	0.0248114	blue
BRCA1.USF2.V.BRCA_01	HNF1.V.HNF1_Q6	0.0131064	blue
BRCA1.USF2.V.BRCA_01	HNF3beta.V.HNF3B_01	0.0410124	blue
BRCA1.USF2.V.BRCA_01	Kid3.V.KID3_01	0.089793	blue
BRCA1.USF2.V.BRCA_01	OG.2.V.OG2_01	0.0097323	blue
BRCA1.USF2.V.BRCA_01	Oct.1.V.OCT1_07	0.0347424	blue
BRCA1.USF2.V.BRCA_01	POU3F2.V.POU3F2_02	0.0951732	blue
BRCA1.USF2.V.BRCA_01	Pbx.V.PBX_Q3	0.0925016	blue
BRCA1.USF2.V.BRCA_01	SOX9.V.SOX9_B1	0.0654155	blue
BRCA1.USF2.V.BRCA_01	TCF11.V.TCF11_01	0.024128	blue
BRCA1.USF2.V.BRCA_01	YY1.V.YY1_Q6	0.0116999	blue
BRCA1.USF2.V.BRCA_01	c.Ets.1.p54.V.CETS1P54_03	0.0699285	blue
C.EBP.V.CEBP_Q3	Crx.V.CRX_Q4	0.0170425	blue
C.EBP.V.CEBP_Q3	ETF.V.ETF_Q6	0.058	blue
C.EBP.V.CEBP_Q3	GABP.V.GABP_B	0.0782935	blue
C.EBP.V.CEBP_Q3	GATA.X.V.GATA_C	0.0228982	blue
C.EBP.V.CEBP_Q3	HMG.IY.V.HMGIY_Q6	0.0774108	blue
C.EBP.V.CEBP_Q3	HNF3beta.V.HNF3B_01	0.0316168	blue
C.EBP.V.CEBP_Q3	Pax.6.V.PAX6_Q2	0.0705918	blue
C.EBP.V.CEBP_Q3	SOX9.V.SOX9_B1	0.069564	blue
C.EBP.V.CEBP_Q3	TCF11.V.TCF11_01	0.0332303	blue
C.EBP.V.CEBP_Q3	YY1.V.YY1_Q6	0.0639172	blue
C.EBP.V.CEBP_Q3	YY1.V.YY1_Q6_02	0.0410124	blue
C.EBP.V.CEBP_Q3	c.Ets.1.p54.V.CETS1P54_03	0.0836208	blue
C.EBPalpha.V.CEBPA_01	CDP.V.CDP_02	0.0267493	blue
C.EBPalpha.V.CEBPA_01	GATA.X.V.GATA_C	0.0926037	blue
C.EBPalpha.V.CEBPA_01	PPAR.direct.repeat.1.V.PPAR_DR1_Q2	0.0789319	blue
C.EBPalpha.V.CEBPA_01	TCF11.V.TCF11_01	0.0532887	blue
C.EBPalpha.V.CEBPA_01	c.Ets.1.p54.V.CETS1P54_03	0.0890955	blue
C.EBPgamma.V.CEBPGAMMA_Q6	CdxA.V.CDXA_02	0.0238628	blue
C.EBPgamma.V.CEBPGAMMA_Q6	DBP.V.DBP_Q6	0.0893898	blue
C.EBPgamma.V.CEBPGAMMA_Q6	E2F.V.E2F_Q6_01	0.0825814	blue
C.EBPgamma.V.CEBPGAMMA_Q6	ETF.V.ETF_Q6	0.0116999	blue
C.EBPgamma.V.CEBPGAMMA_Q6	GABP.V.GABP_B	0.0376495	blue
C.EBPgamma.V.CEBPGAMMA_Q6	Gfi1.V.GFI1_Q6	0.0802464	blue
C.EBPgamma.V.CEBPGAMMA_Q6	HFH1..FOXQ1..V.HFH1_01	0.0160768	blue
C.EBPgamma.V.CEBPGAMMA_Q6	HNF3beta.V.HNF3B_01	0.0131064	blue
C.EBPgamma.V.CEBPGAMMA_Q6	IPF1.V.IPF1_Q4	0.0699285	blue
C.EBPgamma.V.CEBPGAMMA_Q6	Kid3.V.KID3_01	0.0565533	blue
C.EBPgamma.V.CEBPGAMMA_Q6	MEIS1B.HOXA9.V.MEIS1BHOXA9_02	0.0782935	blue
C.EBPgamma.V.CEBPGAMMA_Q6	NF.1.V.NF1_Q6_01	0.0924443	blue
C.EBPgamma.V.CEBPGAMMA_Q6	OG.2.V.OG2_01	0.0126558	blue
C.EBPgamma.V.CEBPGAMMA_Q6	Oct.1.V.OCT1_07	0.0272654	blue
C.EBPgamma.V.CEBPGAMMA_Q6	Octamer.V.OCT_Q6	0.0960375	blue
C.EBPgamma.V.CEBPGAMMA_Q6	PLZF.V.PLZF_02	0.0258533	blue
C.EBPgamma.V.CEBPGAMMA_Q6	Pax.4.V.PAX4_04	0.021895	blue
C.EBPgamma.V.CEBPGAMMA_Q6	Pax.6.V.PAX6_Q2	0.021895	blue
C.EBPgamma.V.CEBPGAMMA_Q6	SOX9.V.SOX9_B1	0.021895	blue
C.EBPgamma.V.CEBPGAMMA_Q6	TCF11.V.TCF11_01	0.0103853	blue
C.EBPgamma.V.CEBPGAMMA_Q6	YY1.V.YY1_Q6	0.0122798	blue
C.EBPgamma.V.CEBPGAMMA_Q6	YY1.V.YY1_Q6_02	0.0377846	blue
C.EBPgamma.V.CEBPGAMMA_Q6	ZF5.V.ZF5_B	0.0302964	blue
C.EBPgamma.V.CEBPGAMMA_Q6	c.Ets.1.p54.V.CETS1P54_03	0.0243974	blue
CDP.CR1.V.CDPCR1_01	HFH1..FOXQ1..V.HFH1_01	0.0376495	blue
CDP.CR1.V.CDPCR1_01	PLZF.V.PLZF_02	0.0983927	blue
CDP.CR1.V.CDPCR1_01	TCF11.V.TCF11_01	0.0489075	blue
CDP.CR3.V.CDPCR3_01	HNF1.V.HNF1_Q6	0.06478	blue
CDP.CR3.V.CDPCR3_01	YY1.V.YY1_Q6	0.0884726	blue
CDP.V.CDP_02	CdxA.V.CDXA_02	0.0983927	blue
CDP.V.CDP_02	HNF1.V.HNF1_Q6	0.0924443	blue
CDP.V.CDP_02	HNF3beta.V.HNF3B_01	0.0789319	blue
CDP.V.CDP_02	IPF1.V.IPF1_Q4	0.058	blue
CDP.V.CDP_02	Oct.1.V.OCT1_07	0.0376495	blue
CDP.V.CDP_02	TCF11.V.TCF11_01	0.0654155	blue
CDP.V.CDP_02	YY1.V.YY1_Q6	0.0924443	blue
CDP.V.CDP_02	YY1.V.YY1_Q6_02	0.0972426	blue
CDP.V.CDP_02	v.Myb.V.VMYB_02	0.0697861	blue
CREB.V.CREB_02	HFH1..FOXQ1..V.HFH1_01	0.0782935	blue
CdxA.V.CDXA_02	DBP.V.DBP_Q6	0.0376495	blue
CdxA.V.CDXA_02	ETF.V.ETF_Q6	0.021895	blue
CdxA.V.CDXA_02	GABP.V.GABP_B	0.0254441	blue
CdxA.V.CDXA_02	GATA.X.V.GATA_C	0.0315608	blue
CdxA.V.CDXA_02	Gfi1.V.GFI1_Q6	0.0243974	blue
CdxA.V.CDXA_02	HFH1..FOXQ1..V.HFH1_01	0.0131064	blue
CdxA.V.CDXA_02	HNF1.V.HNF1_Q6	0.089793	blue
CdxA.V.CDXA_02	HNF3beta.V.HNF3B_01	0.010768	blue
CdxA.V.CDXA_02	HNF4alpha.V.HNF4ALPHA_Q6	0.0922517	blue
CdxA.V.CDXA_02	Hand1.E47.V.HAND1E47_01	0.0983927	blue
CdxA.V.CDXA_02	IPF1.V.IPF1_Q4	0.0170425	blue
CdxA.V.CDXA_02	KAISO.V.KAISO_01	0.0967273	blue
CdxA.V.CDXA_02	Kid3.V.KID3_01	0.0228982	blue
CdxA.V.CDXA_02	OG.2.V.OG2_01	0.00664373	blue
CdxA.V.CDXA_02	Oct.1.V.OCT1_07	0.0532887	blue
CdxA.V.CDXA_02	PPAR.direct.repeat.1.V.PPAR_DR1_Q2	0.0312475	blue
CdxA.V.CDXA_02	Pbx.V.PBX_Q3	0.0594857	blue
CdxA.V.CDXA_02	SOX9.V.SOX9_B1	0.0859597	blue
CdxA.V.CDXA_02	TCF11.V.TCF11_01	0.0228982	blue
CdxA.V.CDXA_02	YY1.V.YY1_Q6	0.00727385	blue
CdxA.V.CDXA_02	YY1.V.YY1_Q6_02	0.0141854	blue
CdxA.V.CDXA_02	c.Ets.1.p54.V.CETS1P54_03	0.024128	blue
Crx.V.CRX_Q4	HFH1..FOXQ1..V.HFH1_01	0.010768	blue
Crx.V.CRX_Q4	HNF4alpha.V.HNF4ALPHA_Q6	0.0368235	blue
Crx.V.CRX_Q4	Oct.1.V.OCT1_07	0.0836208	blue
Crx.V.CRX_Q4	TCF11.V.TCF11_01	0.0433262	blue
DBP.V.DBP_Q6	Gfi1.V.GFI1_Q6	0.0924443	blue
DBP.V.DBP_Q6	HFH1..FOXQ1..V.HFH1_01	0.0708858	blue
DBP.V.DBP_Q6	HNF3beta.V.HNF3B_01	0.0520565	blue
DBP.V.DBP_Q6	OG.2.V.OG2_01	0.0112049	blue
DBP.V.DBP_Q6	Oct.1.V.OCT1_07	0.089793	blue
DBP.V.DBP_Q6	SOX9.V.SOX9_B1	0.0876943	blue
DBP.V.DBP_Q6	TCF11.V.TCF11_01	0.021895	blue
DBP.V.DBP_Q6	YY1.V.YY1_Q6	0.0170425	blue
DBP.V.DBP_Q6	YY1.V.YY1_Q6_02	0.0825814	blue
DBP.V.DBP_Q6	c.Ets.1.p54.V.CETS1P54_03	0.0782935	blue
DEAF1.V.DEAF1_02	HNF1.V.HNF1_Q6	0.0199158	blue
DEAF1.V.DEAF1_02	HSF1.V.HSF1_01	0.0312475	blue
DEAF1.V.DEAF1_02	TGIF.V.TGIF_01	0.0903597	blue
DMRT3.V.DMRT3_01	MRF.2.V.MRF2_01	0.0893028	blue
E2F.V.E2F_Q6_01	HFH1..FOXQ1..V.HFH1_01	0.0953946	blue
ETF.V.ETF_Q6	Gfi1.V.GFI1_Q6	0.0112049	blue
ETF.V.ETF_Q6	HFH1..FOXQ1..V.HFH1_01	0.0602311	blue
ETF.V.ETF_Q6	HNF3beta.V.HNF3B_01	0.0312475	blue
ETF.V.ETF_Q6	HNF4alpha.V.HNF4ALPHA_Q6	0.0924443	blue
ETF.V.ETF_Q6	OG.2.V.OG2_01	0.0489075	blue
ETF.V.ETF_Q6	PPARalpha.RXRalpha.V.PPARA_01	0.0802464	blue
ETF.V.ETF_Q6	STAT.V.STAT_Q6	0.0836208	blue
ETF.V.ETF_Q6	TCF11.V.TCF11_01	0.0489075	blue
ETF.V.ETF_Q6	YY1.V.YY1_Q6	0.00884322	blue
ETF.V.ETF_Q6	YY1.V.YY1_Q6_02	0.010768	blue
Egr.1.V.EGR1_01	Oct.4..POU5F1..V.OCT4_01	0.0893028	blue
Ets.V.ETS_Q6	Gfi1.V.GFI1_Q6	0.089793	blue
FAC1.V.FAC1_01	Oct.1.V.OCT1_07	0.09707	blue
GABP.V.GABP_B	Gfi1.V.GFI1_Q6	0.021895	blue
GABP.V.GABP_B	HFH1..FOXQ1..V.HFH1_01	0.024128	blue
GABP.V.GABP_B	HNF3beta.V.HNF3B_01	0.0654155	blue
GABP.V.GABP_B	OG.2.V.OG2_01	0.0220407	blue
GABP.V.GABP_B	Oct.1.V.OCT1_07	0.00664373	blue
GABP.V.GABP_B	TBP.V.TBP_Q6	0.089793	blue
GABP.V.GABP_B	TCF11.V.TCF11_01	0.024128	blue
GABP.V.GABP_B	YY1.V.YY1_Q6	0.0639098	blue
GABP.V.GABP_B	YY1.V.YY1_Q6_02	0.0802464	blue
GABP.V.GABP_B	c.Ets.1.p54.V.CETS1P54_03	0.0960375	blue
GATA.X.V.GATA_C	HNF3beta.V.HNF3B_01	0.0618691	blue
GATA.X.V.GATA_C	KAISO.V.KAISO_01	0.089793	blue
GATA.X.V.GATA_C	OG.2.V.OG2_01	0.0260329	blue
GATA.X.V.GATA_C	Pax.5.V.PAX5_02	0.0654155	blue
GATA.X.V.GATA_C	Pbx.V.PBX_Q3	0.0956313	blue
GATA.X.V.GATA_C	TBP.V.TBP_Q6	0.0699285	blue
GATA.X.V.GATA_C	TCF11.V.TCF11_01	0.0654155	blue
GATA.X.V.GATA_C	c.Ets.1.p54.V.CETS1P54_03	0.0734251	blue
GR.V.GRE_C	Gfi1.V.GFI1_Q6	0.0131064	blue
GR.V.GRE_C	c.Ets.1.p54.V.CETS1P54_03	0.0884726	blue
Gfi1.V.GFI1_Q6	HFH1..FOXQ1..V.HFH1_01	0.0782935	blue
Gfi1.V.GFI1_Q6	IPF1.V.IPF1_Q4	0.0434206	blue
Gfi1.V.GFI1_Q6	Kid3.V.KID3_01	0.0854007	blue
Gfi1.V.GFI1_Q6	MAZ.V.MAZ_Q6	0.024128	blue
Gfi1.V.GFI1_Q6	OG.2.V.OG2_01	0.0243974	blue
Gfi1.V.GFI1_Q6	Spz1.V.SPZ1_01	0.0741309	blue
Gfi1.V.GFI1_Q6	TCF11.V.TCF11_01	0.00884322	blue
Gfi1.V.GFI1_Q6	YY1.V.YY1_Q6	0.0885948	blue
Gfi1.V.GFI1_Q6	YY1.V.YY1_Q6_02	0.0942102	blue
HFH1..FOXQ1..V.HFH1_01	HNF3beta.V.HNF3B_01	0.0131064	blue
HFH1..FOXQ1..V.HFH1_01	HNF4alpha.V.HNF4ALPHA_Q6	0.0489075	blue
HFH1..FOXQ1..V.HFH1_01	Hand1.E47.V.HAND1E47_01	0.0339735	blue
HFH1..FOXQ1..V.HFH1_01	IPF1.V.IPF1_Q4	0.010768	blue
HFH1..FOXQ1..V.HFH1_01	Kid3.V.KID3_01	0.0315608	blue
HFH1..FOXQ1..V.HFH1_01	MEIS1B.HOXA9.V.MEIS1BHOXA9_02	0.0270629	blue
HFH1..FOXQ1..V.HFH1_01	OG.2.V.OG2_01	0.010768	blue
HFH1..FOXQ1..V.HFH1_01	PPAR.direct.repeat.1.V.PPAR_DR1_Q2	0.0254441	blue
HFH1..FOXQ1..V.HFH1_01	Pax.6.V.PAX6_Q2	0.0549183	blue
HFH1..FOXQ1..V.HFH1_01	RFX.V.RFX_Q6	0.0699285	blue
HFH1..FOXQ1..V.HFH1_01	SOX9.V.SOX9_B1	0.0228982	blue
HFH1..FOXQ1..V.HFH1_01	TBP.V.TBP_Q6	0.0551254	blue
HFH1..FOXQ1..V.HFH1_01	TBX5.V.TBX5_01	0.0908149	blue
HFH1..FOXQ1..V.HFH1_01	TCF11.V.TCF11_01	0.00664373	blue
HFH1..FOXQ1..V.HFH1_01	YY1.V.YY1_Q6	0.0112049	blue
HFH1..FOXQ1..V.HFH1_01	YY1.V.YY1_Q6_02	0.021895	blue
HFH1..FOXQ1..V.HFH1_01	c.Ets.1.p54.V.CETS1P54_03	0.0160186	blue
HFH1..FOXQ1..V.HFH1_01	v.Myb.V.VMYB_02	0.0884726	blue
HMG.IY.V.HMGIY_Q6	STAT.V.STAT_Q6	0.0871339	blue
HMG.IY.V.HMGIY_Q6	c.Ets.1.p54.V.CETS1P54_03	0.0836078	blue
HNF1.V.HNF1_Q6	HNF3beta.V.HNF3B_01	0.0228982	blue
HNF1.V.HNF1_Q6	HNF4alpha.V.HNF4ALPHA_Q6	0.089793	blue
HNF1.V.HNF1_Q6	MTF.1.V.MTF1_Q4	0.0486238	blue
HNF1.V.HNF1_Q6	Nkx2.5.V.NKX25_Q5	0.0924443	blue
HNF1.V.HNF1_Q6	OG.2.V.OG2_01	0.0402275	blue
HNF1.V.HNF1_Q6	Oct.1.V.OCT1_07	0.0410124	blue
HNF1.V.HNF1_Q6	POU1F1.V.POU1F1_Q6	0.0522441	blue
HNF1.V.HNF1_Q6	RFX.V.RFX_Q6	0.0836208	blue
HNF1.V.HNF1_Q6	TGIF.V.TGIF_01	0.0382538	blue
HNF1.V.HNF1_Q6	YY1.V.YY1_Q6	0.0693754	blue
HNF1.V.HNF1_Q6	c.Ets.1.p54.V.CETS1P54_03	0.0336987	blue
HNF3beta.V.HNF3B_01	IPF1.V.IPF1_Q4	0.0697066	blue
HNF3beta.V.HNF3B_01	Kid3.V.KID3_01	0.0374591	blue
HNF3beta.V.HNF3B_01	OG.2.V.OG2_01	0.00664373	blue
HNF3beta.V.HNF3B_01	Oct.1.V.OCT1_07	0.0254441	blue
HNF3beta.V.HNF3B_01	PPAR.direct.repeat.1.V.PPAR_DR1_Q2	0.0629793	blue
HNF3beta.V.HNF3B_01	Pbx.V.PBX_Q3	0.0789319	blue
HNF3beta.V.HNF3B_01	SOX9.V.SOX9_B1	0.0141854	blue
HNF3beta.V.HNF3B_01	TCF11.V.TCF11_01	0.00664373	blue
HNF3beta.V.HNF3B_01	Tax.CREB.V.TAXCREB_01	0.0784639	blue
HNF3beta.V.HNF3B_01	YY1.V.YY1_Q6	0.0097323	blue
HNF3beta.V.HNF3B_01	YY1.V.YY1_Q6_02	0.0199158	blue
HNF3beta.V.HNF3B_01	ZF5.V.ZF5_B	0.0654155	blue
HNF3beta.V.HNF3B_01	c.Ets.1.p54.V.CETS1P54_03	0.0131064	blue
HNF3beta.V.HNF3B_01	v.Myb.V.VMYB_02	0.056293	blue
HNF4alpha.V.HNF4ALPHA_Q6	MYB.V.MYB_Q3	0.0509547	blue
HNF4alpha.V.HNF4ALPHA_Q6	PLZF.V.PLZF_02	0.0727684	blue
HNF4alpha.V.HNF4ALPHA_Q6	TCF11.V.TCF11_01	0.0983927	blue
HNF4alpha.V.HNF4ALPHA_Q6	YY1.V.YY1_Q6	0.0410124	blue
HNF4alpha.V.HNF4ALPHA_Q6	YY1.V.YY1_Q6_02	0.0699285	blue
HNF4alpha.V.HNF4ALPHA_Q6	c.Ets.1.p54.V.CETS1P54_03	0.0699285	blue
HSF1.V.HSF1_01	Oct.1.V.OCT1_07	0.0532887	blue
HSF1.V.HSF1_01	TCF11.V.TCF11_01	0.0884726	blue
Hand1.E47.V.HAND1E47_01	OG.2.V.OG2_01	0.0726597	blue
Hand1.E47.V.HAND1E47_01	Oct.1.V.OCT1_07	0.0859597	blue
Hand1.E47.V.HAND1E47_01	TCF11.V.TCF11_01	0.0836208	blue
IPF1.V.IPF1_Q4	OG.2.V.OG2_01	0.0316168	blue
IPF1.V.IPF1_Q4	POU3F2.V.POU3F2_02	0.0705918	blue
IPF1.V.IPF1_Q4	Pbx.V.PBX_Q3	0.0836078	blue
IPF1.V.IPF1_Q4	TCF11.V.TCF11_01	0.0924443	blue
IPF1.V.IPF1_Q4	YY1.V.YY1_Q6	0.0376495	blue
IPF1.V.IPF1_Q4	c.Ets.1.p54.V.CETS1P54_03	0.0682793	blue
Kid3.V.KID3_01	OG.2.V.OG2_01	0.010768	blue
Kid3.V.KID3_01	Oct.1.V.OCT1_07	0.0474071	blue
Kid3.V.KID3_01	TCF11.V.TCF11_01	0.0416047	blue
Kid3.V.KID3_01	YY1.V.YY1_Q6	0.0742944	blue
Kid3.V.KID3_01	c.Ets.1.p54.V.CETS1P54_03	0.0789319	blue
LEF1..TCF1.V.LEF1TCF1_Q4	Tax.CREB.V.TAXCREB_01	0.086522	blue
LEF1..TCF1.V.LEF1TCF1_Q4	c.Ets.1.p54.V.CETS1P54_03	0.026069	blue
LRH1.V.LRH1_Q5	Oct.1.V.OCT1_07	0.0260329	blue
MAZ.V.MAZ_Q6	Oct.1.V.OCT1_07	0.0509547	blue
MEIS1B.HOXA9.V.MEIS1BHOXA9_02	Tax.CREB.V.TAXCREB_01	0.0983927	blue
MYB.V.MYB_Q3	Oct.1.V.OCT1_07	0.0339242	blue
NF.Y.V.NFY_Q6_01	RSRFC4.V.RSRFC4_Q2	0.0551261	blue
Nkx2.5.V.NKX25_Q5	Oct.1.V.OCT1_07	0.0653131	blue
OG.2.V.OG2_01	Oct.1.V.OCT1_07	0.0876943	blue
OG.2.V.OG2_01	PPAR.direct.repeat.1.V.PPAR_DR1_Q2	0.0925016	blue
OG.2.V.OG2_01	SOX9.V.SOX9_B1	0.00727385	blue
OG.2.V.OG2_01	TCF11.V.TCF11_01	0.00727385	blue
OG.2.V.OG2_01	Tax.CREB.V.TAXCREB_01	0.0376495	blue
OG.2.V.OG2_01	YY1.V.YY1_Q6	0.00664373	blue
OG.2.V.OG2_01	YY1.V.YY1_Q6_02	0.0376495	blue
OG.2.V.OG2_01	ZF5.V.ZF5_B	0.0291482	blue
OG.2.V.OG2_01	c.Ets.1.p54.V.CETS1P54_03	0.010768	blue
OG.2.V.OG2_01	v.Myb.V.VMYB_02	0.0726597	blue
Oct.1.V.OCT1_07	PLZF.V.PLZF_02	0.0699733	blue
Oct.1.V.OCT1_07	Pax.6.V.PAX6_Q2	0.0514771	blue
Oct.1.V.OCT1_07	Pax.8.V.PAX8_01	0.010768	blue
Oct.1.V.OCT1_07	RFX.V.RFX_Q6	0.0634394	blue
Oct.1.V.OCT1_07	STAT.V.STAT_Q6	0.0361056	blue
Oct.1.V.OCT1_07	SZF1.1.V.SZF11_01	0.0951732	blue
Oct.1.V.OCT1_07	Spz1.V.SPZ1_01	0.0210364	blue
Oct.1.V.OCT1_07	TBX5.V.TBX5_01	0.026069	blue
Oct.1.V.OCT1_07	TCF11.V.TCF11_01	0.0254441	blue
Oct.1.V.OCT1_07	YY1.V.YY1_Q6	0.0141854	blue
Oct.1.V.OCT1_07	YY1.V.YY1_Q6_02	0.056293	blue
Oct.1.V.OCT1_07	ZF5.V.ZF5_B	0.0228982	blue
Oct.1.V.OCT1_07	v.Myb.V.VMYB_02	0.0699285	blue
Octamer.V.OCT_Q6	c.Ets.1.p54.V.CETS1P54_03	0.06478	blue
PLZF.V.PLZF_02	YY1.V.YY1_Q6_02	0.0924443	blue
PLZF.V.PLZF_02	c.Ets.1.p54.V.CETS1P54_03	0.0489075	blue
PR.V.PR_01	Tax.CREB.V.TAXCREB_01	0.0924443	blue
Pax.6.V.PAX6_Q2	TCF11.V.TCF11_01	0.0630855	blue
Pax.6.V.PAX6_Q2	YY1.V.YY1_Q6_02	0.089642	blue
Pax.8.V.PAX8_01	TCF11.V.TCF11_01	0.0738558	blue
Pax.8.V.PAX8_01	c.Ets.1.p54.V.CETS1P54_03	0.0893028	blue
Pbx.V.PBX_Q3	TBP.V.TBP_Q6	0.0789319	blue
Pbx.V.PBX_Q3	TGIF.V.TGIF_01	0.048654	blue
Pbx.V.PBX_Q3	c.Ets.1.p54.V.CETS1P54_03	0.0416047	blue
RFX.V.RFX_Q6	Tax.CREB.V.TAXCREB_01	0.0924443	blue
RSRFC4.V.RSRFC4_Q2	YY1.V.YY1_Q6_02	0.0699285	blue
SOX9.V.SOX9_B1	TCF11.V.TCF11_01	0.0338397	blue
SOX9.V.SOX9_B1	TGIF.V.TGIF_01	0.0893028	blue
SOX9.V.SOX9_B1	YY1.V.YY1_Q6	0.021895	blue
SOX9.V.SOX9_B1	YY1.V.YY1_Q6_02	0.0489075	blue
SOX9.V.SOX9_B1	ZF5.V.ZF5_B	0.0489075	blue
SOX9.V.SOX9_B1	c.Ets.1.p54.V.CETS1P54_03	0.0416047	blue
STAT.V.STAT_Q6	ZF5.V.ZF5_B	0.0267493	blue
TBP.V.TBP_Q6	c.Ets.1.p54.V.CETS1P54_03	0.0261583	blue
TCF11.V.TCF11_01	Tax.CREB.V.TAXCREB_01	0.0660444	blue
TCF11.V.TCF11_01	YY1.V.YY1_Q6	0.0126558	blue
TCF11.V.TCF11_01	YY1.V.YY1_Q6_02	0.0286443	blue
TCF11.V.TCF11_01	c.Ets.1.p54.V.CETS1P54_03	0.0338397	blue
TCF11.V.TCF11_01	v.Myb.V.VMYB_02	0.0421885	blue
TGIF.V.TGIF_01	YY1.V.YY1_Q6	0.0998407	blue
Tax.CREB.V.TAXCREB_01	YY1.V.YY1_Q6_02	0.0924443	blue
YY1.V.YY1_Q6	ZF5.V.ZF5_B	0.0602311	blue
YY1.V.YY1_Q6	c.Ets.1.p54.V.CETS1P54_03	0.0782935	blue
CACD.V.CACD_01	WT1.V.WT1_Q6	0.0530648	green
CKROX.V.CKROX_Q2	PEBP.V.PEBP_Q6	0.0611588	green
E2F.V.E2F_03	MTF.1.V.MTF1_Q4	0.00710271	green
E2F.V.E2F_03	Pax.5.V.PAX5_02	0.0530648	green
E2F.V.E2F_03	RFX.V.RFX_Q6	0.0332087	green
E2F.V.E2F_Q6_01	MTF.1.V.MTF1_Q4	0.011242	green
E2F.V.E2F_Q6_01	MyoD.V.MYOD_Q6_01	0.0739065	green
GABP.V.GABP_B	PEBP.V.PEBP_Q6	0.0739065	green
HIF1.V.HIF1_Q3	S8.V.S8_01	0.0343446	green
MAZ.V.MAZ_Q6	PEBP.V.PEBP_Q6	0.0474275	green
MTF.1.V.MTF1_Q4	MyoD.V.MYOD_Q6_01	0.00710271	green
MTF.1.V.MTF1_Q4	RSRFC4.V.RSRFC4_Q2	0.0332087	green
PEBP.V.PEBP_Q6	Spz1.V.SPZ1_01	0.0332087	green
C.EBPdelta.V.CEBPDELTA_Q6	PPARgamma.RXRalpha.V.PPARG_01	0.0934121	greenyellow
CDP.CR1.V.CDPCR1_01	LEF1..TCF1.V.LEF1TCF1_Q4	0.0867679	greenyellow
CKROX.V.CKROX_Q2	Tax.CREB.V.TAXCREB_01	0.0920432	greenyellow
DEC.V.DEC_Q1	ZID.V.ZID_01	0.0488049	greenyellow
EBF.V.EBF_Q6	SRF.V.SRF_C	0.0488049	greenyellow
EBF.V.EBF_Q6	SRF.V.SRF_Q4	0.0651595	greenyellow
EBF.V.EBF_Q6	SRF.V.SRF_Q6	0.0488049	greenyellow
ER.V.ER_Q6	PPARgamma.RXRalpha.V.PPARG_01	0.0230192	greenyellow
GLI.V.GLI_Q2	HLF.V.HLF_01	0.0488049	greenyellow
Hand1.E47.V.HAND1E47_01	PPARgamma.RXRalpha.V.PPARG_01	0.0488049	greenyellow
LXR..PXR..CAR..COUP..RAR.V.DR4_Q2	PPARgamma.RXRalpha.V.PPARG_01	0.0920432	greenyellow
LXR..PXR..CAR..COUP..RAR.V.DR4_Q2	Sp1.V.SP1_Q2_01	0.0920432	greenyellow
MAZ.V.MAZ_Q6	PPARgamma.RXRalpha.V.PPARG_01	0.0920432	greenyellow
NF.kappaB.V.NFKB_Q6_01	SRF.V.SRF_Q4	0.0867679	greenyellow
NF.kappaB.V.NFKB_Q6_01	ZID.V.ZID_01	0.0651595	greenyellow
PEBP.V.PEBP_Q6	ZID.V.ZID_01	0.0895603	greenyellow
PPARgamma.RXRalpha.V.PPARG_01	Pax.3.V.PAX3_B	0.0712756	greenyellow
PPARgamma.RXRalpha.V.PPARG_01	Pax.4.V.PAX4_04	0.0651595	greenyellow
PPARgamma.RXRalpha.V.PPARG_01	SZF1.1.V.SZF11_01	0.0488049	greenyellow
PPARgamma.RXRalpha.V.PPARG_01	TBX5.V.TBX5_01	0.0920432	greenyellow
PPARgamma.RXRalpha.V.PPARG_01	TTF.1..Nkx2.1..V.TTF1_Q6	0.0488049	greenyellow
PPARgamma.RXRalpha.V.PPARG_01	c.Maf.V.CMAF_01	0.0488049	greenyellow
Pax.4.V.PAX4_04	ZID.V.ZID_01	0.0920432	greenyellow
RUSH.1alpha.V.RUSH1A_02	ZID.V.ZID_01	0.0488049	greenyellow
TTF.1..Nkx2.1..V.TTF1_Q6	ZID.V.ZID_01	0.0895603	greenyellow
ATF6.V.ATF6_01	ISGF.3.V.ISRE_01	0.00329007	grey
ATF6.V.ATF6_01	POU3F2.V.POU3F2_02	0.0433593	grey
ATF6.V.ATF6_01	YY1.V.YY1_Q6_02	0.0699557	grey
POU3F2.V.POU3F2_02	c.Ets.1.p54.V.CETS1P54_03	0.00329007	grey
BRCA1.USF2.V.BRCA_01	SREBP.V.SREBP_Q3	0.073467	grey60
C.EBP.V.CEBP_Q3	C.EBPalpha.V.CEBPA_01	0.073467	grey60
C.EBPdelta.V.CEBPDELTA_Q6	MEIS1B.HOXA9.V.MEIS1BHOXA9_02	0.0600451	grey60
C.EBPdelta.V.CEBPDELTA_Q6	Oct.1.V.OCT1_02	0.073467	grey60
C.EBPgamma.V.CEBPGAMMA_Q6	Pax.5.V.PAX5_02	0.0600451	grey60
C.EBPgamma.V.CEBPGAMMA_Q6	SREBP.V.SREBP_Q3	0.0600451	grey60
HMG.IY.V.HMGIY_Q6	Oct.1.V.OCT1_02	0.073467	grey60
MEIS1B.HOXA9.V.MEIS1BHOXA9_02	SREBP.V.SREBP_Q3	0.073467	grey60
NF.Y.V.NFY_01	Pax.5.V.PAX5_02	0.073467	grey60
POU3F2.V.POU3F2_02	SREBP.V.SREBP_Q3	0.073467	grey60
Crx.V.CRX_Q4	FAC1.V.FAC1_01	0.00888678	magenta
Crx.V.CRX_Q4	HNF3beta.V.HNF3B_01	0.0704424	magenta
Crx.V.CRX_Q4	Hand1.E47.V.HAND1E47_01	0.0273983	magenta
Crx.V.CRX_Q4	Kid3.V.KID3_01	0.00888678	magenta
Crx.V.CRX_Q4	Pax.6.V.PAX6_Q2	0.00888678	magenta
Ets.V.ETS_Q6	PPARalpha.RXRalpha.V.PPARA_01	0.0458167	magenta
GCNF.V.GCNF_01	HNF3alpha.V.HNF3ALPHA_Q6	0.0603502	magenta
GCNF.V.GCNF_01	SZF1.1.V.SZF11_01	0.0787811	magenta
C.EBPdelta.V.CEBPDELTA_Q6	HIC1.V.HIC1_02	0.0333667	midnightblue
HOXA7.V.HOXA7_01	RFX1.V.RFX1_02	0.0198045	purple
RFX1.V.RFX1_02	STAT1.V.STAT1_01	0.0854117	purple
STAT1.V.STAT1_01	VDR.V.VDR_Q3	0.0198045	purple
GCNF.V.GCNF_01	VDR.V.VDR_Q3	0.0565826	saddlebrown
AP.1.V.AP1_Q2_01	MyoD.V.MYOD_Q6_01	0.0432216	salmon
AP.1.V.AP1_Q2_01	Sp1.V.SP1_Q2_01	0.0923038	salmon
AP.2alpha.V.AP2ALPHA_01	CIZ.V.CIZ_01	0.0663258	salmon
AREB6.V.AREB6_02	MEIS1.V.MEIS1_01	0.0978202	salmon
Arnt.V.ARNT_01	ZID.V.ZID_01	0.0826914	salmon
BRCA1.USF2.V.BRCA_01	HIC1.V.HIC1_02	0.0303499	salmon
BRCA1.USF2.V.BRCA_01	Sp1.V.SP1_Q2_01	0.0541482	salmon
BRCA1.USF2.V.BRCA_01	c.Ets.1.p54.V.CETS1P54_03	0.0243811	salmon
C.EBPalpha.V.CEBPA_01	c.Ets.1.p54.V.CETS1P54_03	0.0793204	salmon
COUP.direct.repeat.1.V.COUP_DR1_Q6	HIC1.V.HIC1_02	0.0432216	salmon
CREB.V.CREB_02	ZID.V.ZID_01	0.0663258	salmon
CdxA.V.CDXA_02	LRH1.V.LRH1_Q5	0.0729653	salmon
Crx.V.CRX_Q4	c.Ets.1.p54.V.CETS1P54_03	0.0793204	salmon
DBP.V.DBP_Q6	c.Ets.1.p54.V.CETS1P54_03	0.0833925	salmon
DEC.V.DEC_Q1	HIC1.V.HIC1_02	0.0400831	salmon
E2.V.E2_Q6_01	LXR.V.LXR_Q3	0.0663258	salmon
E2.V.E2_Q6_01	Sp3.V.SP3_Q3	0.0729653	salmon
Ebox.V.EBOX_Q6_01	HIC1.V.HIC1_02	0.0348166	salmon
Ebox.V.EBOX_Q6_01	MEIS1.V.MEIS1_01	0.0826914	salmon
Ebox.V.EBOX_Q6_01	OG.2.V.OG2_01	0.0793204	salmon
Ebox.V.EBOX_Q6_01	WT1.V.WT1_Q6	0.0683218	salmon
Egr.1.V.EGR1_01	HIC1.V.HIC1_02	0.0683218	salmon
FAC1.V.FAC1_01	ZID.V.ZID_01	0.0956381	salmon
GABP.V.GABP_B	ZID.V.ZID_01	0.0400831	salmon
HIC1.V.HIC1_02	HNF4.V.HNF4_Q6_01	0.0348166	salmon
HIC1.V.HIC1_02	Kid3.V.KID3_01	0.0879154	salmon
HIC1.V.HIC1_02	LEF1..TCF1.V.LEF1TCF1_Q4	0.0981773	salmon
HIC1.V.HIC1_02	LRH1.V.LRH1_Q5	0.0663258	salmon
HIC1.V.HIC1_02	MEIS1.V.MEIS1_01	0.0793204	salmon
HIC1.V.HIC1_02	NF.Y.V.NFY_01	0.0541482	salmon
HIC1.V.HIC1_02	NF.Y.V.NFY_Q6_01	0.086171	salmon
HIC1.V.HIC1_02	Nkx2.5.V.NKX25_Q5	0.0663258	salmon
HIC1.V.HIC1_02	OG.2.V.OG2_01	0.0663258	salmon
HIC1.V.HIC1_02	PPAR..HNF.4..COUP..RAR.V.DR1_Q3	0.0663258	salmon
HIC1.V.HIC1_02	PPARalpha.RXRalpha.V.PPARA_01	0.0243811	salmon
HIC1.V.HIC1_02	Pax.4.V.PAX4_04	0.0419586	salmon
HIC1.V.HIC1_02	SF1.V.SF1_Q6_01	0.0592539	salmon
HIC1.V.HIC1_02	SZF1.1.V.SZF11_01	0.0584719	salmon
HIC1.V.HIC1_02	ZF5.V.ZF5_B	0.0741402	salmon
HIC1.V.HIC1_02	c.Myc.Max.V.MYCMAX_03	0.02975	salmon
Hand1.E47.V.HAND1E47_01	Sp1.V.SP1_Q2_01	0.0833925	salmon
Hand1.E47.V.HAND1E47_01	c.Ets.1.p54.V.CETS1P54_03	0.0400831	salmon
Kid3.V.KID3_01	c.Ets.1.p54.V.CETS1P54_03	0.0419586	salmon
LRF.V.LRF_Q2	c.Ets.1.p54.V.CETS1P54_03	0.0432216	salmon
LRH1.V.LRH1_Q5	MyoD.V.MYOD_Q6_01	0.086171	salmon
MEIS1.V.MEIS1_01	NF.Y.V.NFY_01	0.0978202	salmon
MEIS1.V.MEIS1_01	Tax.CREB.V.TAXCREB_01	0.0243811	salmon
MEIS1.V.MEIS1_01	c.Myc.Max.V.MYCMAX_03	0.0729653	salmon
MyoD.V.MYOD_Q6_01	PPARgamma.RXRalpha.V.PPARG_01	0.0419586	salmon
MyoD.V.MYOD_Q6_01	Sp1.V.SP1_Q2_01	0.0793204	salmon
Nkx2.5.V.NKX25_Q5	c.Ets.1.p54.V.CETS1P54_03	0.0348166	salmon
OG.2.V.OG2_01	ZID.V.ZID_01	0.0866292	salmon
OG.2.V.OG2_01	c.Ets.1.p54.V.CETS1P54_03	0.0303499	salmon
Pax.3.V.PAX3_B	c.Ets.1.p54.V.CETS1P54_03	0.0432216	salmon
Pax.4.V.PAX4_04	Sp1.V.SP1_Q2_01	0.0683218	salmon
Pax.4.V.PAX4_04	c.Ets.1.p54.V.CETS1P54_03	0.0663258	salmon
Pax.6.V.PAX6_Q2	ZID.V.ZID_01	0.0663258	salmon
Pax.6.V.PAX6_Q2	c.Ets.1.p54.V.CETS1P54_03	0.0663258	salmon
Pbx.V.PBX_Q3	ZID.V.ZID_01	0.0741402	salmon
RFX.V.RFX_Q6	c.Ets.1.p54.V.CETS1P54_03	0.0774089	salmon
RFX1.V.RFX1_02	ZID.V.ZID_01	0.0729653	salmon
RFX1.V.RFX1_02	c.Ets.1.p54.V.CETS1P54_03	0.0692167	salmon
SF1.V.SF1_Q6_01	Sp1.V.SP1_Q2_01	0.086171	salmon
Sp1.V.SP1_Q2_01	c.Ets.1.p54.V.CETS1P54_03	0.0866292	salmon
VDR.V.VDR_Q3	ZID.V.ZID_01	0.0879154	salmon
WT1.V.WT1_Q6	c.Ets.1.p54.V.CETS1P54_03	0.0243811	salmon
WT1.V.WT1_Q6	c.Myc.Max.V.MYCMAX_03	0.0741402	salmon
ZID.V.ZID_01	c.Ets.1.p54.V.CETS1P54_03	0.0348166	salmon
c.Ets.1.p54.V.CETS1P54_03	c.Myc.Max.V.MYCMAX_03	0.0793204	salmon
c.Ets.1.p54.V.CETS1P54_03	v.Myb.V.VMYB_02	0.0729653	salmon
CP2.LBP.1c.LSF.V.CP2_02	MAZ.V.MAZ_Q6	0.0316227	turquoise
CP2.LBP.1c.LSF.V.CP2_02	WT1.V.WT1_Q6	0.0901736	turquoise
Hand1.E47.V.HAND1E47_01	MAZ.V.MAZ_Q6	0.0316227	turquoise
Kid3.V.KID3_01	MAZ.V.MAZ_Q6	0.0542156	turquoise
LRF.V.LRF_Q2	Octamer.V.OCT_Q6	0.0542156	turquoise
MAZ.V.MAZ_Q6	Pax.3.V.PAX3_B	0.0542156	turquoise
MAZ.V.MAZ_Q6	SREBP.V.SREBP_Q3	0.0166665	turquoise
MAZ.V.MAZ_Q6	SREBP.V.SREBP_Q6	0.0316227	turquoise
MAZ.V.MAZ_Q6	Spz1.V.SPZ1_01	0.0542156	turquoise
POU1F1.V.POU1F1_Q6	SMAD3.V.SMAD3_Q6	0.0316227	turquoise
