# Supplementary material for: Differential Network Analysis Reveals Genetic Effects on Catalepsy Modules
Source: PLoS One. 2013 Mar 21;8(3):e58951. doi: 10.1371/journal.pone.0058951 (PMC3605410; doi:10.1371/journal.pone.0058951)
Supplement: File S1 — Contains: Dataset1: Gene transcripts showing a significant differential effect. Dataset2: Gene Ontology (GO) annotation of the consensus modules. Dataset3: Transcription factor binding sites (TFBS) enrichment of consensus modules. Dataset4: Transcription factor binding site pair enrichment of consensus modules. Dataset5: Network changes quantified using Z scores. Dataset6: Gene transcripts with significant changes in both expression and connectivity. (ZIP) [file pone.0058951.s001.zip › DatasetS5.xls]

## Sheet: SupplementaryDatasetS5.xls
Module disruption Z scores
F2 modules	cor.kIM	cor.kME	cor.kMEall	cor.ADJ	cor.clusterCoeff	cor.MAR
black	-0.369266	0.40061	0.384521	-0.803923	-0.869112	-1.17271
blue	0.418779	0.48101	0.25094	0.434671	0.524733	0.445424
brown	-0.504948	0.0231077	-0.171037	-0.634559	-0.584028	-1.11594
cyan	-0.266405	-0.700192	0.313254	-2.13386	-0.374167	-0.507274
darkgrey	0.198263	0.174421	0.30039	-0.987926	0.233761	0.471134
darkorange	-3.35619	-2.34767	-0.831881	-3.24656	-2.73353	-3.00357
darkred	0.0424578	-1.66618	-0.0400737	-1.54611	0.611853	0.342938
darkturquoise	0.0779715	0.00862212	0.303111	-0.728794	-0.046233	0.324166
gold	0.378871	0.448192	0.464781	-0.444782	0.125993	0.226477
green	-2.15086	-1.71288	-1.42535	-2.43059	-1.09429	-1.15157
greenyellow	-0.736571	-0.239354	-0.583801	-1.28867	-1.52109	-1.41777
grey	0.164443	0.441044	0.447065	-0.326338	0.138656	-0.0729397
grey60	-2.51185	-3.08058	-0.851395	-4.28997	-1.53238	-1.43819
lightgreen	-0.704495	0.0944281	-0.0759535	-0.852485	-0.323072	-0.611911
lightyellow	-0.708986	-0.283188	-0.311748	-1.4222	-1.06803	-1.0919
magenta	-0.967852	-0.937793	-0.196646	-1.20154	-0.653927	-1.34185
midnightblue	0.0543855	0.455584	0.211377	-0.345453	-1.04454	-1.00524
pink	-2.09189	-1.75234	-2.35664	-1.98584	-1.60381	-1.3246
purple	0.0509066	0.393108	0.427415	-0.200535	-0.264664	-0.862911
royalblue	-0.934625	-1.01121	-1.27861	-1.69641	-1.27337	-1.08951
saddlebrown	-1.73773	-0.188699	0.14436	-0.624167	-0.918629	-1.13821
salmon	-1.60073	-1.12941	-1.27953	-2.0831	-1.85441	-1.81446
skyblue	-1.05682	-1.77365	0.0135986	-2.40043	-3.05689	-3.38358
steelblue	-0.802056	-1.31262	-2.11957	-3.19379	0.391468	0.596295
tan	-0.417449	0.131184	0.475099	-1.57397	-1.87593	-1.89586
turquoise	-1.08408	-0.485351	-0.210334	-1.8032	-1.55302	-1.73941
white	-1.19139	-0.98535	-0.2072	-1.83958	-0.925056	-1.02886
HS4 modules	cor.kIM	cor.kME	cor.kMEall	cor.ADJ	cor.clusterCoeff	cor.MAR
black	-0.483135	-0.742394	-0.19351	-1.53702	-0.709515	-0.708096
blue	-2.21532	-1.78529	-0.914581	-2.41296	-2.30164	-2.51923
brown	-0.439013	0.0198999	-0.697009	-0.311485	-0.427517	-0.481114
cyan	-1.74034	-1.80004	-3.16591	-2.22631	-2.25235	-2.61738
darkgrey	-2.80863	-2.87084	-1.19038	-2.98274	-1.68457	-1.31872
darkorange	-1.68177	-1.80614	-2.55641	-1.97473	-1.23806	-1.13511
darkred	-2.60415	-2.34872	-2.43328	-2.31237	-2.49216	-1.94578
darkturquoise	-2.07508	-2.2794	-0.779138	-2.49001	-0.684896	-1.07208
gold	-1.58993	0.621327	0.632999	-2.61401	-2.22535	-2.65846
green	-2.19961	-1.87949	-0.581032	-2.60207	-2.26503	-3.15761
greenyellow	-2.48772	-2.18588	-1.91391	-2.39131	-1.64329	-1.51452
grey	-1.5234	-0.393447	-0.272	-2.94535	-2.51541	-2.82321
grey60	-2.09652	-1.53464	-0.88019	-1.98794	-1.15985	-1.58743
lightgreen	-1.39079	-1.23729	-0.564698	-0.854533	-2.50665	-1.48462
lightyellow	-1.08758	-0.44863	-0.279056	-0.388464	-1.90495	-1.31976
magenta	-1.17146	-0.454155	-0.310125	-0.679788	0.281611	-0.890489
midnightblue	-1.05261	-0.0218899	-1.38267	-0.712216	-0.0875987	-0.139609
pink	-2.73343	-1.62219	-0.594308	-1.89095	-0.207372	-1.23589
purple	-1.1601	-0.108569	-3.62029	-0.882385	-0.440752	-1.5231
royalblue	-2.15844	-1.44396	-0.787314	-1.70528	-1.7024	-1.45211
saddlebrown	-0.0418117	-0.3837	0.336522	-1.80022	-0.970141	-0.903122
salmon	-1.7348	-2.19433	-1.50807	-3.19943	-1.50318	-1.82723
skyblue	-0.282181	0.308389	-1.70052	-1.76482	-0.0387656	0.0458099
steelblue	-3.53828	-1.26514	-0.876584	-2.20293	-2.33018	-2.96465
tan	-4.09499	-3.84649	-1.69897	-3.94093	-3.01082	-3.65538
turquoise	-2.9396	-2.06675	-0.483655	-2.81413	-0.380053	-2.42439
white	-1.43332	-1.21277	-0.647147	-1.54486	-1.11394	-1.30412
HS-CC modules	cor.kIM	cor.kME	cor.kMEall	cor.ADJ	cor.clusterCoeff	cor.MAR
black	-3.07249	-2.21816	-2.92778	-5.66858	-3.97459	-4.02893
blue	-4.07762	-3.96067	-3.06912	-6.42845	-3.38457	-4.26892
brown	-3.3949	-3.84915	-4.50149	-5.09164	-1.97593	-2.50743
cyan	-3.15088	-1.75252	-1.5437	-3.14955	-0.750165	-1.32885
darkgrey	-1.17305	-0.0255176	-0.574031	-4.58382	-0.338373	-0.416775
darkorange	-2.09686	-1.50174	-2.54369	-2.99992	-0.469962	-0.989531
darkred	-3.35267	-3.56777	-3.43847	-4.69159	-0.640696	-0.629697
darkturquoise	-1.42887	-1.35422	-3.88074	-3.42217	0.508161	0.410043
gold	-3.59356	-1.01753	-1.19466	-7.90568	-2.33827	-4.40963
green	-2.98761	-1.32662	-1.16032	-6.83447	-0.925415	-1.25673
greenyellow	-2.35309	-2.71929	-0.89128	-4.5893	-1.6899	-1.5003
grey	-5.55172	-2.57204	-2.87668	-7.93034	-3.69099	-5.89442
grey60	-2.47514	-1.36878	-1.08059	-6.23399	-1.18673	-0.613854
lightgreen	-1.97473	-1.17903	-1.04984	-3.93569	-0.0662034	0.080566
lightyellow	-3.43854	-2.3303	-0.890898	-4.8289	-5.717	-5.68255
magenta	-2.46988	-2.57508	-2.52452	-5.79158	-2.64233	-3.33256
midnightblue	-5.74592	-2.75333	-6.18341	-3.68639	-1.92757	-3.3583
pink	-3.95341	-4.07382	-3.0568	-5.08175	-2.61723	-2.87482
purple	0.221238	0.0807073	-1.75248	-2.52303	-1.56907	-1.7149
royalblue	-11.1567	-6.32826	-5.88189	-6.40538	-9.10708	-9.2778
saddlebrown	-3.64803	-2.75585	-2.99111	-3.98131	-2.86646	-2.25879
salmon	-1.4633	-3.12005	-1.66231	-6.4869	-0.960114	-0.688557
skyblue	-1.59139	0.0589669	-1.51194	-2.24145	-0.686156	-1.27866
steelblue	-3.12509	-1.25468	-3.22463	-1.98267	-0.182703	-2.59114
tan	-5.04174	-1.60729	-2.82096	-2.61512	-2.42265	-4.66302
turquoise	-5.22254	-5.24492	-4.15505	-5.47196	-2.25875	-3.12775
white	-2.87264	-1.75339	-1.27188	-4.63975	-0.988345	-1.12373
