# Supplementary material for: Differential Network Analysis Reveals Genetic Effects on Catalepsy Modules
Source: PLoS One. 2013 Mar 21;8(3):e58951. doi: 10.1371/journal.pone.0058951 (PMC3605410; doi:10.1371/journal.pone.0058951)
Supplement: File S1 — Contains: Dataset1: Gene transcripts showing a significant differential effect. Dataset2: Gene Ontology (GO) annotation of the consensus modules. Dataset3: Transcription factor binding sites (TFBS) enrichment of consensus modules. Dataset4: Transcription factor binding site pair enrichment of consensus modules. Dataset5: Network changes quantified using Z scores. Dataset6: Gene transcripts with significant changes in both expression and connectivity. (ZIP) [file pone.0058951.s001.zip › DatasetS6.xls]

## Sheet: signifDeDcHSCC.csv
module	Symbol	z score conn	fdr de
green	D430041B17Rik	-2.54068	0.0566554
pink	Arhgdib	-3.52118	0.0850122
pink	Cbr3	3.05068	0.0209317
pink	Cbr3	2.00568	0.011698
pink	Lpl	-3.05243	0.0585847
pink	Rapsn	-10.3098	0.0540416
pink	Sh3rf2	2.08272	0.0582745
grey60	Sf3b3	-2.41076	0.0560714
